# Supplementary material for: Widespread Genetic Signals of Visual System Adaptation in Deepwater Cichlid Fishes
Source: Mol Biol Evol. 2025 Jun 9;42(7):msaf147. doi: 10.1093/molbev/msaf147 (PMC12210959; doi:10.1093/molbev/msaf147)
Supplement: msaf147_Supplementary_Data [file msaf147_supplementary_data.zip]

Archive with 3 entries (3 files):
- diplotaxodon_adaptation_supplement_submission.pdf
- Supplementary_Data.xlsx
- Supplementary_Data_file_description.pdf
