# Supplementary material for: Widespread Genetic Signals of Visual System Adaptation in Deepwater Cichlid Fishes
Source: Mol Biol Evol. 2025 Jun 9;42(7):msaf147. doi: 10.1093/molbev/msaf147 (PMC12210959; doi:10.1093/molbev/msaf147)
Supplement: msaf147_Supplementary_Data [file msaf147_supplementary_data.zip › Supplementary_Data.xlsx]

## Sheet: Supplementary Data 1
photoID	SL (cm)	ED (cm)	supplier_id	sequence_id	BiosampleID	genus	species	full_name	clade	location	sublocation	notes
12D08.jpg	10.0653	0.725459	D12-D08	CICHM16429661	SAMEA4032098	Aristochromis	christyi	Aristochromis_christyi	Benthic	Makanjila		trawl at 20m
09C07.jpg	7.0051	0.753912	D09-C07	cichlid6994251	SAMEA117805821	Buccochromis	heterotaenia	Buccochromis_heterotaenia	Benthic	Chiofu
10B04.jpg	7.20893	0.749808				Buccochromis	heterotaenia	Buccochromis_heterotaenia	Benthic	Chiofu		chased in net
10H08.jpg	9.35192	0.890035				Buccochromis	heterotaenia	Buccochromis_heterotaenia	Benthic	Chiofu		chased in net
10B03.jpg	6.63623	0.787588				Buccochromis	heterotaenia	Buccochromis_heterotaenia	Benthic	Chiofu		chased in net
10J01.jpg	6.59379	0.749808				Buccochromis	heterotaenia	Buccochromis_heterotaenia	Benthic	Chiofu		chased in net
06J07.jpg	15.072	0.94476	D06-J07	cichlid6994204	SAMEA117805777	Buccochromis	lepturus	Buccochromis_lepturus	Benthic	Chilumba	Ngara
13B07.jpg	11.7478	0.887095				Buccochromis	lepturus	Buccochromis_lepturus	Benthic	South east arm	Mangochi Bay
13G04.jpg	16.1149	1.09715				Buccochromis	lepturus	Buccochromis_lepturus	Benthic	South east arm	north of Boadzulu	trawl at 45-50m
08B05.jpg	9.60007	0.836416	D08-B05	CICHM16429693	SAMEA4033305	Buccochromis	nototaenia	Buccochromis_nototaenia	Benthic	Chiofu	main_bay
12H09.jpg	25.2547	1.50515				Buccochromis	nototaenia	Buccochromis_nototaenia	Benthic	Makanjira		trawl at 30-40m
07A08.jpg	11.0747	0.936389				Buccochromis	nototaenia	Buccochromis_nototaenia	Benthic	Chilumba	Ngara
07A04.jpg	9.11549	1.01562				Buccochromis	nototaenia	Buccochromis_nototaenia	Benthic	Chilumba	Ngara
07A05.jpg	8.47445	1.09347				Buccochromis	nototaenia	Buccochromis_nototaenia	Benthic	Chilumba	Ngara
12H04.jpg	28.8594	1.818				Buccochromis	nototaenia	Buccochromis_nototaenia	Benthic	Makanjira		trawl at 30-40m
12H05.jpg	24.4657	1.48416				Buccochromis	nototaenia	Buccochromis_nototaenia	Benthic	Makanjira		trawl at 30-40m
03G07_rhoade_Bucco_N_MIL.jpg	20.7246	1.29886	D03-G07	CICHM16429688	SAMEA117806303	Buccochromis	rhoadesii	Buccochromis_rhoadesii	Benthic	Chilumba	Chiweta_beach
08C03.jpg	9.01982	0.750006	D08-C03	CICHM16429690	SAMEA117806305	Buccochromis	rhoadesii	Buccochromis_rhoadesii	Benthic	Chiofu	main_bay
07A03.jpg	9.71306	0.7874	D07-A03	CICHM16429689	SAMEA117806304	Buccochromis	rhoadesii	Buccochromis_rhoadesii	Benthic	Chilumba	Ngara
08C04.jpg	8.22287	0.78942				Buccochromis	rhoadesii	Buccochromis_rhoadesii	Benthic	Chiofu	main bay	chased in net
08B01.jpg	7.98858	0.710478				Buccochromis	rhoadesii	Buccochromis_rhoadesii	Benthic	Chiofu	main bay	chased in net
07A02.jpg	9.04394	1.10222				Buccochromis	rhoadesii	Buccochromis_rhoadesii	Benthic	Chilumba	Ngara
03G08_notota_Bucco_N_MIL.jpg	20.1186	1.38972	D03-G08	CICHM16429691	SAMEA4033304	Buccochromis	sp-whitefins	Buccochromis_sp-whitefins	Benthic	Chilumba	Chiweta_beach
08B06.jpg	9.65131	0.671007				Champsochromis	c.f._spilorhynchus	Champsochromis_c.f._spilorhynchus	Benthic	Chiofu	main bay	chased in net
05J07.jpg	22.2225	1.14917				Champsochromis	caeruleus	Champsochromis_caeruleus	Benthic	Chilumba	Chiweta beach	beach seine
14H08.jpg	19.0349	1.01232				Champsochromis	caeruleus	Champsochromis_caeruleus	Benthic	south west arm		trawl at 19-22m
14H10.jpg	21.274	1.07367				Champsochromis	caeruleus	Champsochromis_caeruleus	Benthic	south west arm		trawl at 19-22m
07J09.jpg	9.36539	0.692763	D07-J09	cichlid6994225	SAMEA117805798	Champsochromis	spilorhynchus	Champsochromis_spilorhynchus	Benthic	Chiofu	main_bay
08J09.jpg	8.35491	0.85403	D08-J09	cichlid6994247	SAMEA117805817	Cheilochromis	euchilus	Cheilochromis_euchilus	Benthic	Chiofu
10H04.jpg	8.22498	0.879564	D10-H04	cichlid7020208	SAMEA117805949	Cheilochromis	euchilus	Cheilochromis_euchilus	Benthic	Chiofu
10H05.jpg	8.30471	0.894625	D10-H05	cichlid7020209	SAMEA117805950	Cheilochromis	euchilus	Cheilochromis_euchilus	Benthic	Chiofu
10H03.jpg	7.90608	0.812448	D10-H03	cichlid7020207	SAMEA117805948	Cheilochromis	euchilus	Cheilochromis_euchilus	Benthic	Chiofu
07F02.jpg	11.3704	0.992	D07-F02	CICHM16429662	SAMEA4033292	Cheilochromis	euchilus	Cheilochromis_euchilus	Benthic	Chilumba	Chitande_island
14I08.jpg	17.8562	1.1063	D14-I08	cichlid7050620	SAMEA117806121	Chilotilapia	rhoadesii	Chilotilapia_rhoadesii	Benthic	Southwest_arm
13E02.jpg	17.36	1.11264	D13-E02	cichlid7020127	SAMEA117805869	Chilotilapia	rhoadesii	Chilotilapia_rhoadesii	Benthic	Southeast_arm	Mangochi_bay	trawl
12E06.jpg	16.9849	1.19554	D12-E06	cichlid7020286	SAMEA117806026	Chilotilapia	rhoadesii	Chilotilapia_rhoadesii	Benthic	Makanjila		trawl at 20m
12E07.jpg	15.1287	1.03979	D12-E07	cichlid7020287	SAMEA117806027	Chilotilapia	rhoadesii	Chilotilapia_rhoadesii	Benthic	Makanjila		trawl at 20m
14J01.jpg	15.3823	1.12757	D14-J01	cichlid7050623	SAMEA117806124	Chilotilapia	rhoadesii	Chilotilapia_rhoadesii	Benthic	Southwest_arm
13D07.jpg	15.0302	1.09677	D13-D07	cichlid7020126	SAMEA117805868	Chilotilapia	rhoadesii	Chilotilapia_rhoadesii	Benthic	Southeast_arm	Mangochi_bay	trawl
14J02.jpg	14.453	1.0736	D14-J02	cichlid7050624	SAMEA117806125	Chilotilapia	rhoadesii	Chilotilapia_rhoadesii	Benthic	Southwest_arm
13D05.jpg	15.7293	1.11072	D13-D05	cichlid7020125	SAMEA117805867	Chilotilapia	rhoadesii	Chilotilapia_rhoadesii	Benthic	Southeast_arm	Mangochi_bay	trawl
14J03.jpg	13.039	0.989256	D14-J03	cichlid7050625	SAMEA117806126	Chilotilapia	rhoadesii	Chilotilapia_rhoadesii	Benthic	Southwest_arm
14I06.jpg	16.8935	1.16659	D14-I06	cichlid7050618	SAMEA117806119	Chilotilapia	rhoadesii	Chilotilapia_rhoadesii	Benthic	Southwest_arm
14I07.jpg	16.521	1.06375	D14-I07	cichlid7050619	SAMEA117806120	Chilotilapia	rhoadesii	Chilotilapia_rhoadesii	Benthic	Southwest_arm
14I05.jpg	19.9396	1.25523	D14-I05	cichlid7050617	SAMEA117806118	Chilotilapia	rhoadesii	Chilotilapia_rhoadesii	Benthic	Southwest_arm
14I10.jpg	16.1973	1.1709	D14-I10	cichlid7050622	SAMEA117806123	Chilotilapia	rhoadesii	Chilotilapia_rhoadesii	Benthic	Southwest_arm
01D07_kawang_Copad_M_MIL.jpg	8.10953	0.796564	D01-D07	CICHM16429731	SAMEA117806312	Copadichromis	kawanga	Copadichromis_kawanga	Benthic	Nkhata_Bay	Kampango_point
01D03_kawang_Copad_N_MIL.jpg	7.11058	0.769175				Copadichromis	kawanga	Copadichromis_kawanga	Benthic	Nkatha Bay	Kampango point	chased in net
01D05_kawang_Copad_N_MIL.jpg	7.59473	0.819568				Copadichromis	kawanga	Copadichromis_kawanga	Benthic	Nkatha Bay	Kampango point	chased in net
01E01_kawang_Copad_M_MIL.jpg	7.01241	0.779471				Copadichromis	kawanga	Copadichromis_kawanga	Benthic	Nkatha Bay	Kampango point	chased in net
01E03_kawang_Copad_M_MIL.jpg	7.58903	0.733588				Copadichromis	kawanga	Copadichromis_kawanga	Benthic	Nkatha Bay	Kampango point	chased in net
01E09_kawang_Copad_N_MIL.jpg	7.7531	0.783402				Copadichromis	kawanga	Copadichromis_kawanga	Benthic	Nkatha Bay	Kampango point	chased in net
01F02_kawang_Copad_F_MIL.jpg	5.91951	0.71836				Copadichromis	kawanga	Copadichromis_kawanga	Benthic	Nkatha Bay	Kampango point	chased in net
01F03_kawang_Copad_M_MIL.jpg	6.79277	0.781513				Copadichromis	kawanga	Copadichromis_kawanga	Benthic	Nkatha Bay	Kampango point	chased in net
01F06_kawang_Copad_M_MIL.jpg	7.31668	0.82581				Copadichromis	kawanga	Copadichromis_kawanga	Benthic	Nkatha Bay	Kampango point	chased in net
01F08_kawang_Copad_F_MIL.jpg	6.40178	0.762784				Copadichromis	kawanga	Copadichromis_kawanga	Benthic	Nkatha Bay	Kampango point	chased in net
08H03.jpg	7.95553	0.906192	D08-H03	cichlid6994244	SAMEA117805815	Copadichromis	verduyni	Copadichromis_verduyni	Benthic	Chiofu	south_rocks
09H10.jpg	8.31491	0.888888				Copadichromis	verduyni	Copadichromis_verduyni	Benthic	Chiofu		chased in net
09D08.jpg	6.47236	0.74067				Copadichromis	verduyni	Copadichromis_verduyni	Benthic	Chiofu		chased in net
08G04.jpg	8.60786	0.884184				Copadichromis	verduyni	Copadichromis_verduyni	Benthic	Chiofu	south of main bay on rocks	chased in net
09G09.jpg	6.63119	0.760368				Copadichromis	verduyni	Copadichromis_verduyni	Benthic	Chiofu		chased in net
08F03.jpg	8.25931	0.83768				Copadichromis	verduyni	Copadichromis_verduyni	Benthic	Chiofu	south of main bay on rocks	chased in net
08F06.jpg	8.34351	0.801955				Copadichromis	verduyni	Copadichromis_verduyni	Benthic	Chiofu	south of main bay on rocks	chased in net
08D07.jpg	7.01773	0.773175				Copadichromis	verduyni	Copadichromis_verduyni	Benthic	Chiofu	south of main bay on rocks	chased in net
09E03.jpg	6.64383	0.7999				Copadichromis	verduyni	Copadichromis_verduyni	Benthic	Chiofu		chased in net
08D08.jpg	6.16312	0.768325				Copadichromis	verduyni	Copadichromis_verduyni	Benthic	Chiofu	south of main bay on rocks	chased in net
09E05.jpg	7.65314	0.84648				Copadichromis	verduyni	Copadichromis_verduyni	Benthic	Chiofu		chased in net
09G10.jpg	6.39875	0.711892				Copadichromis	verduyni	Copadichromis_verduyni	Benthic	Chiofu		chased in net
09F02.jpg	7.70385	0.891046				Copadichromis	verduyni	Copadichromis_verduyni	Benthic	Chiofu		chased in net
09D07.jpg	7.65771	0.810502				Copadichromis	verduyni	Copadichromis_verduyni	Benthic	Chiofu		chased in net
12E08.jpg	11.2255	1.20737	D12-E08	CICHM16429663	SAMEA117806299	Corematodus	taeniatus	Corematodus_taeniatus	Benthic	Makanjila		trawl at 20m
13G03.jpg	14.6235	1.06158				Ctenopharynx	intermedius	Ctenopharynx_intermedius	Benthic	South east arm	north of Boadzulu	trawl at 45-50m
13G02.jpg	15.2141	1.22787				Ctenopharynx	intermedius	Ctenopharynx_intermedius	Benthic	South east arm	north of Boadzulu	trawl at 45-50m
14H03-2.jpg	8.84282	0.818792				Ctenopharynx	nitidus	Ctenopharynx_nitidus	Benthic	south west arm		trawl at 19-22m
01C05_pictus_Cteno_M_MIL.jpg	10.6115	1.10738	D01-C05	cichlid6993900	SAMEA117805481	Ctenopharynx	pictus	Ctenopharynx_pictus	Benthic	Nkhata_Bay	Kampango_point
02D07_moorix_Cyrto_N_MIL.jpg	11.0153	0.941958	D02-D07	CICHM16429665	SAMEA4033293	Cyrtocara	moorii	Cyrtocara_moorii	Benthic	Nkhata_Bay	Playground_point
07I05.jpg	10.5229	0.74337				Dimidiochromis	compressiceps	Dimidiochromis_compressiceps	Benthic	Chiofu	main bay	chased in net
07H08.jpg	12.6176	0.815734				Dimidiochromis	compressiceps	Dimidiochromis_compressiceps	Benthic	Chiofu	main bay	chased in net
01B05_kiwing_Dimid_J_MIL.jpg	5.7694	0.576159	D01-B05	cichlid6993894	SAMEA117805475	Dimidiochromis	kiwinge	Dimidiochromis_kiwinge	Benthic	Nkhata_Bay	Kampango_point
01B06_kiwing_Dimid_J_MIL.jpg	5.74167	0.53495	D01-B06	cichlid6993895	SAMEA117805476	Dimidiochromis	kiwinge	Dimidiochromis_kiwinge	Benthic	Nkhata_Bay	Kampango_point
02F01_kiwing_Dimid_M_MIL.jpg	21.7802	1.18259	D02-F01	CICHM16429697	SAMEA4033307	Dimidiochromis	kiwinge	Dimidiochromis_kiwinge	Benthic	Nkhata_Bay
02G04_kiwing_Dimid_J_MIL.jpg	12.3874	0.85795	D02-G04	cichlid6993930	SAMEA117805508	Dimidiochromis	kiwinge	Dimidiochromis_kiwinge	Benthic	Nkhata_Bay
08A05.jpg	10.5191	0.763106	D08-A05	CICHM16429698	SAMEA4032111	Dimidiochromis	kiwinge	Dimidiochromis_kiwinge	Benthic	Chiofu	main_bay
13G09.jpg	9.70914	0.544555	D13-G09	CICHM16429753	SAMEA4033330	Dimidiochromis	kiwinge	Dimidiochromis_kiwinge	Benthic	Southeast_arm	north_of_Boadzulu	trawl at 45-50m
13G08.jpg	20.1961	1.11978	D13-G08	CICHM16429699	SAMEA4033308	Dimidiochromis	kiwinge	Dimidiochromis_kiwinge	Benthic	Southeast_arm	north_of_Boadzulu	trawl at 45-50m
13H01.jpg	14.269	0.904647	D13-H01	cichlid7020136	SAMEA117805878	Dimidiochromis	kiwinge	Dimidiochromis_kiwinge	Benthic	Southeast_arm	north_of_Boadzulu	trawl at 45-50m
08D05.jpg	8.57436	0.705242	D08-D05	cichlid6994238	SAMEA117805809	Dimidiochromis	kiwinge	Dimidiochromis_kiwinge	Benthic	Chiofu	main_bay
13G10.jpg	15.3489	0.95988	D13-G10	CICHM16429754	SAMEA4032138	Dimidiochromis	kiwinge	Dimidiochromis_kiwinge	Benthic	Southeast_arm	north_of_Boadzulu	trawl at 45-50m
02F03_striga_Dimid_F_MIL.jpg	17.92	1.28746	D02-F03	CICHM16429700	SAMEA4032112	Dimidiochromis	strigatus	Dimidiochromis_strigatus	Benthic	Nkhata_Bay
14H06.jpg	16.4265	1.31949	D14-H06	CICHM16429701	SAMEA4033309	Dimidiochromis	strigatus	Dimidiochromis_strigatus	Benthic	Southwest_arm		trawl at 19-22m
02F02_striga_Dimid_F_MIL.jpg	14.4987	0.999993				Dimidiochromis	strigatus	Dimidiochromis_strigatus	Benthic	Nkatha Bay
02G05_striga_Dimid_J_MIL.jpg	11.6658	0.934068				Dimidiochromis	strigatus	Dimidiochromis_strigatus	Benthic	Nkatha Bay
02G06_striga_Dimid_N_MIL.jpg	12.4542	1.04914				Dimidiochromis	strigatus	Dimidiochromis_strigatus	Benthic	Nkatha Bay
08A07.jpg	14.153	1.10222	D08-A07	cichlid6994229	SAMEA117805801	Fossorochromis	rostratus	Fossorochromis_rostratus	Benthic	Chiofu	main_bay
07J04.jpg	9.88184	0.85527	D07-J04	cichlid6994224	SAMEA117805797	Fossorochromis	rostratus	Fossorochromis_rostratus	Benthic	Chiofu	main_bay
08D02.jpg	14.3255	1.09429	D08-D02	cichlid6994235	SAMEA117805806	Fossorochromis	rostratus	Fossorochromis_rostratus	Benthic	Chiofu	main_bay
08D01.jpg	12.3221	1.01832	D08-D01	cichlid6994234	SAMEA117805805	Fossorochromis	rostratus	Fossorochromis_rostratus	Benthic	Chiofu	main_bay
07F04.jpg	9.85579	1.0075	D07-F04	CICHM16429702	SAMEA117806306	Fossorochromis	rostratus	Fossorochromis_rostratus	Benthic	Chilumba	Chitande_island
08G09.jpg	13.2882	1.13165	D08-G09	cichlid6994242	SAMEA117805813	Fossorochromis	rostratus	Fossorochromis_rostratus	Benthic	Chiofu	south_rocks
08A09.jpg	16.7802	1.32069	D08-A09	cichlid6994230	SAMEA117805802	Fossorochromis	rostratus	Fossorochromis_rostratus	Benthic	Chiofu	main_bay
03B02_spilop_Proto_M_MIL.jpg	14.6216	1.2857	D03-B02	cichlid6993955	SAMEA117805533	Hemitaeniochromis	brachyrhynchus	Hemitaeniochromis_brachyrhynchus	Benthic	Nkhata_Bay	Playground_point	not breeding
12B08.jpg	13.1992	1.09885	D12-B08	cichlid7020280	SAMEA117806020	Hemitaeniochromis	sp-deep	Hemitaeniochromis_sp-deep	Benthic	Monkey_Bay		trawl at 85-95m
03G09_urotae_Hemit_N_MIL.jpg	13.9419	1.24545	D03-G09	cichlid6993971	SAMEA117805549	Hemitaeniochromis	urotaenia	Hemitaeniochromis_urotaenia	Benthic	Chilumba	Chiweta_beach
06J08.jpg	13.1418	1.1811	D06-J08	cichlid6994205	SAMEA117805778	Hemitaeniochromis	urotaenia	Hemitaeniochromis_urotaenia	Benthic	Chilumba	Ngara
14J07.jpg	15.778	1.40963				Hemitaeniochromis	urotaenia	Hemitaeniochromis_urotaenia	Benthic	south west arm		trawl at 19-22m
07J03.jpg	11.5039	0.83454				Hemitilapia	oxyrhynchus	Hemitilapia_oxyrhynchus	Benthic	Chiofu	main bay	chased in net
08A02.jpg	10.7147	0.85527				Hemitilapia	oxyrhynchus	Hemitilapia_oxyrhynchus	Benthic	Chiofu	main bay	chased in net
07J06.jpg	9.01694	0.7893				Hemitilapia	oxyrhynchus	Hemitilapia_oxyrhynchus	Benthic	Chiofu	main bay	chased in net
08B04.jpg	9.77516	0.821004				Hemitilapia	oxyrhynchus	Hemitilapia_oxyrhynchus	Benthic	Chiofu	main bay	chased in net
08B09.jpg	10.9574	0.836288				Hemitilapia	oxyrhynchus	Hemitilapia_oxyrhynchus	Benthic	Chiofu	main bay	chased in net
01J08_furcif_Lethr_F_MIL.jpg	12.1268	1.16591	D01-J08	cichlid6993917	SAMEA117805498	Lethrinops	oculatus	Lethrinops_oculatus	Benthic	Nkhata_Bay	Viking_reef
12F07.jpg	10.1563	1.08064	D12-F07	cichlid7020290	SAMEA117806030	Lethrinops	parvidens	Lethrinops_parvidens	Benthic	Makanjila		trawl at 20m
12F10.jpg	9.86289	1.1129				Lethrinops	parvidens	Lethrinops_parvidens	Benthic	Makanjira		trawl at 20m
12G01.jpg	9.6787	1.02362				Lethrinops	parvidens	Lethrinops_parvidens	Benthic	Makanjira		trawl at 20m
12F08.jpg	9.8721	1.08647				Lethrinops	parvidens	Lethrinops_parvidens	Benthic	Makanjira		trawl at 20m
12F09.jpg	10.5069	1.21585				Lethrinops	parvidens	Lethrinops_parvidens	Benthic	Makanjira		trawl at 20m
14D02.jpg	6.51386	0.797267	D14-D02	cichlid7020172	SAMEA117805914	Lethrinops	sp-black-chin	Lethrinops_sp-black-chin	Benthic	Cape_Maclear		trawl
14H05.jpg	6.09459	0.589456				Mchenga	black_yellow	Mchenga_black_yellow	Benthic	south west arm		trawl at 19-22m
14H04.jpg	6.42371	0.691405	D14-H04	cichlid7050615	SAMEA117806116	Mchenga	sp-black-yellow	Mchenga_sp-black-yellow	Benthic	Southwest_arm
13G01.jpg	7.07763	0.712746	D13-G01	cichlid7020135	SAMEA117805877	Mchenga	sp-black-yellow	Mchenga_sp-black-yellow	Benthic	Southeast_arm	north_of_Boadzulu	trawl at 45-50m
07G10.jpg	9.5191	0.80619	D07-G10	CICHM16429668	SAMEA117806301	Mchenga	sp-chiofu	Mchenga_sp-chiofu	Benthic	Chiofu	main_bay
13F09.jpg	7.87374	0.787212	D13-F09	cichlid7020133	SAMEA117805875	Mchenga	sp-chirombo-1	Mchenga_sp-chirombo-1	Benthic	Southeast_arm	north_of_Boadzulu	trawl at 45-50m
13F10.jpg	8.79209	0.832209	D13-F10	cichlid7020134	SAMEA117805876	Mchenga	sp-chirombo-2	Mchenga_sp-chirombo-2	Benthic	Southeast_arm	north_of_Boadzulu	trawl at 45-50m
01E07_unknow_Mchen_M_MIL.jpg	7.99068	0.677059				Mchenga	sp.	Mchenga_sp.	Benthic	Nkatha Bay	Kampango point	chased in net
01G01_unknow_Mchen_F_MIL.jpg	6.40055	0.491721				Mchenga	sp.	Mchenga_sp.	Benthic	Nkatha Bay	Viking reef	chased in net
01G02_unknow_Mchen_F_MIL.jpg	5.53279	0.502874				Mchenga	sp.	Mchenga_sp.	Benthic	Nkatha Bay	Viking reef	chased in net
03H05_unknow_Mchen_M_MIL.jpg	9.76232	0.759482				Mchenga	sp.	Mchenga_sp.	Benthic	Chilumba	Chiweta beach	beach seine
03H08_unknow_Mchen_M_MIL.jpg	8.61283	0.769017				Mchenga	sp.	Mchenga_sp.	Benthic	Chilumba	Chiweta beach	beach seine
03H09_unknow_Mchen_M_MIL.jpg	8.19315	0.754641				Mchenga	sp.	Mchenga_sp.	Benthic	Chilumba	Chiweta beach	beach seine
12F06.jpg	10.3893	0.863946				Mchenga	sp.	Mchenga_sp.	Benthic	Makanjira		trawl at 20m
07E04.jpg	7.69797	0.687936				Mchenga	sp.	Mchenga_sp.	Benthic	Chilumba	Ngara
07E03.jpg	8.98835	0.723248				Mchenga	sp.	Mchenga_sp.	Benthic	Chilumba	Ngara
07E02.jpg	10.0778	0.842634				Mchenga	sp.	Mchenga_sp.	Benthic	Chilumba	Ngara
07D05.jpg	8.7437	0.763468				Mchenga	sp.	Mchenga_sp.	Benthic	Chilumba	Ngara
07D06.jpg	9.2619	0.844905				Mchenga	sp.	Mchenga_sp.	Benthic	Chilumba	Ngara
03H01_anaphy_Myloc_N_MIL.jpg	13.7947	1.07175	D03-H01	CICHM16429703	SAMEA4033310	Mylochromis	anaphyrmus	Mylochromis_anaphyrmus	Benthic	Chilumba	Chiweta_beach
12D10.jpg	12.4993	1.05045	D12-D10	CICHM16429704	SAMEA4032113	Mylochromis	anaphyrmus	Mylochromis_anaphyrmus	Benthic	Makanjila		trawl at 20m
13C03.jpg	14.295	1.1935	D13-C03	CICHM16429705	SAMEA4033311	Mylochromis	anaphyrmus	Mylochromis_anaphyrmus	Benthic	Southeast_arm	Mangochi_bay
05J10.jpg	11.6945	1.05498				Mylochromis	anaphyrmus	Mylochromis_anaphyrmus	Benthic	Chilumba	Chiweta beach	beach seine
13D06.jpg	13.2911	1.23809				Mylochromis	anaphyrmus	Mylochromis_anaphyrmus	Benthic	South east arm	Mangochi Bay
13D02.jpg	13.8663	1.15595				Mylochromis	anaphyrmus	Mylochromis_anaphyrmus	Benthic	South east arm	Mangochi Bay
13E03.jpg	11.2937	1.03937				Mylochromis	anaphyrmus	Mylochromis_anaphyrmus	Benthic	South east arm	Mangochi Bay
13E01.jpg	13.8757	1.34341				Mylochromis	anaphyrmus	Mylochromis_anaphyrmus	Benthic	South east arm	Mangochi Bay
01I08_mollis_Myloc_J_MIL.jpg	7.26053	0.798458				Mylochromis	c.f._mollis	Mylochromis_c.f._mollis	Benthic	Nkatha Bay	Viking reef	chased in net
02A01_mollis_Myloc_J_MIL.jpg	11.0842	1.07667				Mylochromis	c.f._mollis	Mylochromis_c.f._mollis	Benthic	Nkatha Bay	Viking reef	chased in net
02A04_mollis_Myloc_J_MIL.jpg	7.13294	0.880176				Mylochromis	c.f._mollis	Mylochromis_c.f._mollis	Benthic	Nkatha Bay	Viking reef	chased in net
04I09_mollis_Myloc_M_MIL.jpg	10.0855	0.956434				Mylochromis	c.f._mollis	Mylochromis_c.f._mollis	Benthic	Chilumba	Mphanga rocks	chased in net
04I10_mollis_Myloc_M_MIL.jpg	10.9099	1.15744				Mylochromis	c.f._mollis	Mylochromis_c.f._mollis	Benthic	Chilumba	Mphanga rocks	chased in net
04J01_mollis_Myloc_M_MIL.jpg	9.54697	0.990715				Mylochromis	c.f._mollis	Mylochromis_c.f._mollis	Benthic	Chilumba	Mphanga rocks	chased in net
04J02_mollis_Myloc_M_MIL.jpg	9.09827	0.945947				Mylochromis	c.f._mollis	Mylochromis_c.f._mollis	Benthic	Chilumba	Mphanga rocks	chased in net
04J03_mollis_Myloc_F_MIL.jpg	8.46032	0.903695				Mylochromis	c.f._mollis	Mylochromis_c.f._mollis	Benthic	Chilumba	Mphanga rocks	chased in net
04J04_mollis_Myloc_F_MIL.jpg	7.24919	0.952757				Mylochromis	c.f._mollis	Mylochromis_c.f._mollis	Benthic	Chilumba	Mphanga rocks	chased in net
13B09.jpg	15.6907	1.01587	D13-B09	CICHM16429735	SAMEA117806316	Mylochromis	ensatus	Mylochromis_ensatus	Benthic	Southeast_arm	Mangochi_bay
01D04_epicho_Myloc_J_MIL.jpg	7.48349	0.84769	D01-D04	cichlid6993903	SAMEA117805484	Mylochromis	epichoralis	Mylochromis_epichoralis	Benthic	Nkhata_Bay	Kampango_point	George not sure
01F01_epicho_Myloc_J_MIL.jpg	6.37253	0.783595				Mylochromis	epichoralis	Mylochromis_epichoralis	Benthic	Nkatha Bay	Kampango point	chased in net
01I10_epicho_Myloc_J_MIL.jpg	7.46181	0.810579				Mylochromis	epichoralis	Mylochromis_epichoralis	Benthic	Nkatha Bay	Viking reef	chased in net
02A07_epicho_Myloc_J_MIL.jpg	6.36016	0.759544				Mylochromis	epichoralis	Mylochromis_epichoralis	Benthic	Nkatha Bay	Viking reef	chased in net
10I08.jpg	9.90336	0.95312				Mylochromis	epichoralis	Mylochromis_epichoralis	Benthic	Chiofu		chased in net
02D05_ericot_Myloc_J_MIL.jpg	12.7749	1.21832				Mylochromis	ericotaenia	Mylochromis_ericotaenia	Benthic	Nkatha Bay	Playground point	chased in net
08A10.jpg	8.54936	0.79998	D08-A10	cichlid6994231	SAMEA117805803	Mylochromis	guentheri	Mylochromis_guentheri	Benthic	Chiofu	main_bay
10J02.jpg	8.80462	0.989664	D10-J02	cichlid7020213	SAMEA117805953	Mylochromis	labidodon	Mylochromis_labidodon	Benthic	Chiofu
14G06.jpg	12.3199	0.968253	D14-G06	cichlid7020193	SAMEA117805935	Mylochromis	melanonotus	Mylochromis_melanonotus	Benthic	Southwest_arm		trawl at 19-22m
01I07_mollis_Myloc_J_MIL.jpg	9.31035	0.897382	D01-I07	cichlid6993915	SAMEA117805496	Mylochromis	mollis	Mylochromis_mollis	Benthic	Nkhata_Bay	Viking_reef	taxonomy unclear
12G04.jpg	8.1019	0.7873	D12-G04	cichlid7020292	SAMEA117806032	Mylochromis	obtusus	Mylochromis_obtusus	Benthic	Makanjila		trawl at 20m; initially M. chekopaensis
10I10.jpg	7.41809	0.921448	D10-I10	cichlid7020212		Mylochromis	sp	Mylochromis_sp	Benthic	Chiofu		with M. malanotaenia ILBCDS6101013 around T. placodon in NJ tree - not clear
13B08.jpg	13.489	1.11993	D13-B08	cichlid7020115	SAMEA117805857	Mylochromis	spilostichus	Mylochromis_spilostichus	Benthic	Southeast_arm	Mangochi_bay	trawl; initially Sciaenochromis spilostichus
13E04.jpg	15.2323	1.25952	D13-E04	cichlid7020128	SAMEA117805870	Mylochromis	spilostichus	Mylochromis_spilostichus	Benthic	Southeast_arm	Mangochi_bay	trawl; initially Sciaenochromis spilostichus
13A01.jpg	7.02292	0.758691	D13-A01	cichlid7020113	SAMEA117805855	Mylochromis	spilostichus	Mylochromis_spilostichus	Benthic	Makanjila		trawl at 30-40m
12H10.jpg	15.2248	1.30866	D12-H10	cichlid7020108	SAMEA117805851	Mylochromis	spilostichus	Mylochromis_spilostichus	Benthic	Makanjila		trawl at 30-40m; initially Sciaenochromis spilostichus
12E09.jpg	12.9243	0.99005	D12-E09	cichlid7020288	SAMEA117806028	Mylochromis	subocularis	Mylochromis_subocularis	Benthic	Makanjila		trawl at 20m
13H02.jpg	9.43103	0.831831				Mylochromis	subocularis	Mylochromis_subocularis	Benthic	South east arm	north of Boadzulu	trawl at 45-50m
14G10.jpg	10.8133	0.739968				Mylochromis	subocularis	Mylochromis_subocularis	Benthic	south west arm		trawl at 19-22m
13B06.jpg	7.39962	0.677272				Mylochromis	subocularis	Mylochromis_subocularis	Benthic	South east arm	Mangochi Bay
10H02.jpg	10.1428	1.0154	D10-H02	CICHM16429670	SAMEA117806302	Naevochromis	chrysogaster	Naevochromis_chrysogaster	Benthic	Chiofu
08C08.jpg	9.18838	0.764383	D08-C08	cichlid6994232	NA	Nimbochromis	fuscotaeniatus	Nimbochromis_fuscotaeniatus	Benthic	Chiofu	main_bay	sequence clusters with Tyrannochromis but photo is NimFus - likely sample mixup at some point
03H10_linnix_Nimbo_M_MIL.jpg	17.3504	1.26877				Nimbochromis	linni	Nimbochromis_linni	Benthic	Chilumba	Mphanga rocks	chased in net
05B08.jpg	14.6026	1.07059				Nimbochromis	linni	Nimbochromis_linni	Benthic	Chilumba	Luwino reef	chased in net
07I09.jpg	10.9833	1.07784	D07-I09	cichlid6994222	SAMEA117805795	Nimbochromis	livingstonii	Nimbochromis_livingstonii	Benthic	Chiofu	main_bay
14H09.jpg	8.76535	0.653744				Nimbochromis	livingstonii	Nimbochromis_livingstonii	Benthic	south west arm		trawl at 19-22m
10G07.jpg	10.6152	0.849388				Nimbochromis	livingstonii	Nimbochromis_livingstonii	Benthic	Chiofu		chased in net
07I10.jpg	11.0267	0.84768				Nimbochromis	livingstonii	Nimbochromis_livingstonii	Benthic	Chiofu	main bay	chased in net
10G06.jpg	12.0366	0.981259				Nimbochromis	livingstonii	Nimbochromis_livingstonii	Benthic	Chiofu		chased in net
14H07.jpg	18.8412	1.10222				Nimbochromis	livingstonii	Nimbochromis_livingstonii	Benthic	south west arm		trawl at 19-22m
03A10_polyst_Nimbo_J_MIL.jpg	7.27692	0.733447				Nimbochromis	polystigma	Nimbochromis_polystigma	Benthic	Nkatha Bay	Playground point	chased in net
08G05.jpg	4.4476	0.39786				Nimbochromis	polystigma	Nimbochromis_polystigma	Benthic	Chiofu	south of main bay on rocks	chased in net
13D08.jpg	14.9499	1.00787				Nimbochromis	polystigma	Nimbochromis_polystigma	Benthic	South east arm	Mangochi Bay
08F05.jpg	13.3576	0.952881				Nimbochromis	polystigma	Nimbochromis_polystigma	Benthic	Chiofu	south of main bay on rocks	chased in net
13D10.jpg	15.1244	0.991998				Nimbochromis	polystigma	Nimbochromis_polystigma	Benthic	South east arm	Mangochi Bay
07C10.jpg	7.53048	0.68103				Nimbochromis	polystigma	Nimbochromis_polystigma	Benthic	Chilumba	Ngara
07D04.jpg	6.18142	0.659556				Nimbochromis	polystigma	Nimbochromis_polystigma	Benthic	Chilumba	Ngara
09B04.jpg	11.8977	0.93738				Nimbochromis	polystigma	Nimbochromis_polystigma	Benthic	Chiofu		chased in net
08G08.jpg	13.3695	0.984576				Nimbochromis	polystigma	Nimbochromis_polystigma	Benthic	Chiofu	south of main bay on rocks	chased in net
07D03.jpg	4.99457	0.50807				Nimbochromis	polystigma	Nimbochromis_polystigma	Benthic	Chilumba	Ngara
07D02.jpg	4.58201	0.52905				Nimbochromis	polystigma	Nimbochromis_polystigma	Benthic	Chilumba	Ngara
07D01.jpg	5.60786	0.588225				Nimbochromis	polystigma	Nimbochromis_polystigma	Benthic	Chilumba	Ngara
14H01-2.jpg	9.4129	0.79365	D14-H01	cichlid7020196	SAMEA117805938	Nimbochromis	venustus	Nimbochromis_venustus	Benthic	Southwest_arm		trawl at 19-22m
06A03.jpg	8.30348	0.854069				Othopharynx	argyrosoma	Othopharynx_argyrosoma	Benthic	Chilumba	Chiweta beach	beach seine
14G09.jpg	13.9647	1.20635	D14-G09	cichlid7020195	SAMEA117805937	Otopharynx	auromarginatus	Otopharynx_auromarginatus	Benthic	Southwest_arm		trawl at 19-22m
14G08.jpg	12.761	1.26994	D14-G08	cichlid7020194	SAMEA117805936	Otopharynx	auromarginatus	Otopharynx_auromarginatus	Benthic	Southwest_arm		trawl at 19-22m
11G09.jpg	9.97877	0.962715	D11-G09	cichlid7020252	SAMEA117805992	Otopharynx	brooksi	Otopharynx_brooksi	Benthic	Monkey_Bay		trawl at 85-95m
11D04.jpg	10.6708	0.949071	D11-D04	cichlid7020238	SAMEA117805978	Otopharynx	brooksi	Otopharynx_brooksi	Benthic	Monkey_Bay		trawl at 85-95m
07E01.jpg	10.3555	0.89796				Otopharynx	c.f._decorus	Otopharynx_c.f._decorus	Benthic	Chilumba	Ngara
07A07.jpg	10.8868	0.881776				Otopharynx	c.f._decorus	Otopharynx_c.f._decorus	Benthic	Chilumba	Ngara
07A06.jpg	12.1825	1.03174				Otopharynx	c.f._decorus	Otopharynx_c.f._decorus	Benthic	Chilumba	Ngara
07D10.jpg	11.1464	0.936389				Otopharynx	c.f._decorus	Otopharynx_c.f._decorus	Benthic	Chilumba	Ngara
06A01.jpg	10.7313	0.79355	D06-A01	cichlid6994135	SAMEA117805710	Otopharynx	decorus	Otopharynx_decorus	Benthic	Chilumba	Chiweta_beach
06A02.jpg	7.40205	0.673785	D06-A02	cichlid6994136	SAMEA117805711	Otopharynx	decorus	Otopharynx_decorus	Benthic	Chilumba	Chiweta_beach
06A10.jpg	11.8346	0.982623	D06-A10	cichlid6994138	SAMEA117805713	Otopharynx	decorus	Otopharynx_decorus	Benthic	Chilumba	Chiweta_beach
07G04.jpg	8.16241	0.739185	D07-G04	cichlid6994212	SAMEA117805785	Otopharynx	decorus	Otopharynx_decorus	Benthic	Chilumba	Ngara
07A01.jpg	9.84454	0.841269	D07-A01	CICHM16429692	SAMEA4032108	Otopharynx	decorus	Otopharynx_decorus	Benthic	Chilumba	Ngara
12H07.jpg	13.45	1.11121	D12-H07	cichlid7020106	SAMEA117805849	Otopharynx	selenurus	Otopharynx_selenurus	Benthic	Makanjila		trawl at 30-40m
12H06.jpg	13.1382	1.10709	D12-H06	cichlid7020105	SAMEA117805848	Otopharynx	selenurus	Otopharynx_selenurus	Benthic	Makanjila		trawl at 30-40m
03B03_brooks_Otoph_M_MIL.jpg	11.805	1.05859	D03-B03	cichlid6993956	SAMEA117805534	Otopharynx	sp-brooksi-nkhata	Otopharynx_sp-brooksi-nkhata	Benthic	Nkhata_Bay	Playground_point
03G10_specio_Otoph_N_MIL.jpg	13.3031	1.26055	D03-G10	cichlid6993972	SAMEA117805550	Otopharynx	speciosus	Otopharynx_speciosus	Benthic	Chilumba	Chiweta_beach
14G03.jpg	26.5178	1.89119	D14-G03	cichlid7020192	SAMEA117805934	Otopharynx	speciosus	Otopharynx_speciosus	Benthic	Southwest_arm		trawl at 19-22m
05J09.jpg	12.2627	1.25397	D05-J09	cichlid6994134	SAMEA117805709	Otopharynx	speciosus	Otopharynx_speciosus	Benthic	Chilumba	Chiweta_beach
05J08.jpg	14.3484	1.3225	D05-J08	cichlid6994133	SAMEA117805708	Otopharynx	speciosus	Otopharynx_speciosus	Benthic	Chilumba	Chiweta_beach
07J02.jpg	13.6575	0.929132	D07-J02	cichlid6994223	SAMEA117805796	Placidochromis	johnstoni	Placidochromis_johnstoni	Benthic	Chiofu	main_bay
07J10.jpg	9.12272	0.754965	D07-J10	cichlid6994226	SAMEA117805799	Placidochromis	johnstoni	Placidochromis_johnstoni	Benthic	Chiofu	main_bay
07H09.jpg	7.38875	0.687765	D07-H09	cichlid6994218	SAMEA117805791	Placidochromis	johnstoni	Placidochromis_johnstoni	Benthic	Chiofu	main_bay
08A06.jpg	13.1392	0.953808				Placidochromis	johnstoni	Placidochromis_johnstoni	Benthic	Chiofu	main bay	chased in net
06J05.jpg	13.0164	0.921875	D06-J05	cichlid6994203	SAMEA117805776	Protomelas	annectens	Protomelas_annectens	Benthic	Chilumba	Ngara
07G03.jpg	8.38322	0.74119				Protomelas	annectens	Protomelas_annectens	Benthic	Chilumba	Ngara
07B01.jpg	8.58786	0.818688				Protomelas	annectens	Protomelas_annectens	Benthic	Chilumba	Ngara
01B04_fenest_Proto_F_MIL.jpg	9.01576	0.875267	D01-B04	cichlid6993893	SAMEA117805474	Protomelas	fenestratus	Protomelas_fenestratus	Benthic	Nkhata_Bay	Kampango_point
01I09_fenest_Proto_F_MIL.jpg	10.0818	0.953517				Protomelas	fenestratus	Protomelas_fenestratus	Benthic	Nkatha Bay	Viking reef	chased in net
02D06_fenest_Proto_M_MIL.jpg	9.80287	0.982514				Protomelas	fenestratus	Protomelas_fenestratus	Benthic	Nkatha Bay	Playground point	chased in net
02D10_fenest_Proto_F_MIL.jpg	8.32907	0.884921				Protomelas	fenestratus	Protomelas_fenestratus	Benthic	Nkatha Bay	Playground point	chased in net
02E08_fenest_Proto_F_MIL.jpg	7.16868	0.897671				Protomelas	fenestratus	Protomelas_fenestratus	Benthic	Nkatha Bay	Playground point	chased in net
04G07_fenest_Proto_F_MIL.jpg	11.1784	1.09516				Protomelas	fenestratus	Protomelas_fenestratus	Benthic	Chilumba	Mphanga rocks	chased in net
04J05_fenest_Proto_M_MIL.jpg	9.68215	0.977618				Protomelas	fenestratus	Protomelas_fenestratus	Benthic	Chilumba	Mphanga rocks	chased in net
04J06_fenest_Proto_F_MIL.jpg	7.79217	0.872742				Protomelas	fenestratus	Protomelas_fenestratus	Benthic	Chilumba	Mphanga rocks	chased in net
04J07_fenest_Proto_F_MIL.jpg	8.39046	0.96135				Protomelas	fenestratus	Protomelas_fenestratus	Benthic	Chilumba	Mphanga rocks	chased in net
01B08_insign_Proto_M_MIL.jpg	12.8281	0.908188	D01-B08	cichlid6993896	SAMEA117805477	Protomelas	insignis	Protomelas_insignis	Benthic	Nkhata_Bay	Kampango_point
01D10_insign_Proto_M_MIL.jpg	9.91758	0.921436				Protomelas	insignis	Protomelas_insignis	Benthic	Nkatha Bay	Kampango point	chased in net
02G07_kirkii_Proto_N_MIL.jpg	10.2657	0.907524	D02-G07	cichlid6993931	SAMEA117805509	Protomelas	kirkii	Protomelas_kirkii	Benthic	Nkhata_Bay
02G03_labroi_Proto_F_MIL.jpg	9.52101	0.817346	D02-G03	cichlid6993929	SAMEA117805507	Protomelas	labridens	Protomelas_labridens	Benthic	Nkhata_Bay		initially P. labroides
05B09.jpg	10.1519	1.06922	D05-B09	CICHM16429605	SAMEA4032051	Protomelas	ornatus	Protomelas_ornatus	Benthic	Chilumba	Luwino_reef
08G07.jpg	14.3481	1.22474	D08-G07	CICHM16429608	SAMEA4033266	Protomelas	ornatus	Protomelas_ornatus	Benthic	Chiofu	south_rocks
08H09.jpg	10.1543	1.10798	D08-H09	CICHM16429610	SAMEA4033267	Protomelas	ornatus	Protomelas_ornatus	Benthic	Chiofu
10E05.jpg	13.1602	1.33338	D10-E05	CICHM16429615	SAMEA4032056	Protomelas	ornatus	Protomelas_ornatus	Benthic	Chiofu
10E04.jpg	14.0818	1.31646	D10-E04	CICHM16429614	SAMEA4033269	Protomelas	ornatus	Protomelas_ornatus	Benthic	Chiofu
09A10.jpg	6.84016	0.890035	D09-A10	CICHM16429612	SAMEA4033268	Protomelas	ornatus	Protomelas_ornatus	Benthic	Chiofu
08H10.jpg	9.80136	1.01987	D08-H10	CICHM16429611	SAMEA4032054	Protomelas	ornatus	Protomelas_ornatus	Benthic	Chiofu
05B06.jpg	13.8904	1.34272	D05-B06	CICHM16429604	SAMEA4033264	Protomelas	ornatus	Protomelas_ornatus	Benthic	Chilumba	Luwino_reef
07F06.jpg	9.51235	0.9438	D07-F06	CICHM16429607	SAMEA4032052	Protomelas	ornatus	Protomelas_ornatus	Benthic	Chilumba	Chitande_island
07F05.jpg	10.3893	1.04683	D07-F05	CICHM16429606	SAMEA4033265	Protomelas	ornatus	Protomelas_ornatus	Benthic	Chilumba	Chitande_island
03F02_simili_Proto_N_MIL.jpg	9.58761	0.890568	D03-F02	CICHM16429694	SAMEA4032109	Protomelas	similis	Protomelas_similis	Benthic	Nkhata_Bay	Viking_reef
06A04.jpg	7.06025	0.706485	D06-A04	CICHM16429695	SAMEA4033306	Protomelas	similis	Protomelas_similis	Benthic	Chilumba	Chiweta_beach
08B10.jpg	12.2301	1.04536	D08-B10	CICHM16429696	SAMEA4032110	Protomelas	similis	Protomelas_similis	Benthic	Chiofu	main_bay
08A04.jpg	11.1738	0.92106				Protomelas	similis	Protomelas_similis	Benthic	Chiofu	main bay	chased in net
08C05.jpg	7.2946	0.701244				Protomelas	similis	Protomelas_similis	Benthic	Chiofu	main bay	chased in net
07J05.jpg	8.87333	0.797331				Protomelas	similis	Protomelas_similis	Benthic	Chiofu	main bay	chased in net
08A03.jpg	5.29862	0.45745				Protomelas	similis	Protomelas_similis	Benthic	Chiofu	main bay	chased in net
08C02.jpg	8.55869	0.849615				Protomelas	similis	Protomelas_similis	Benthic	Chiofu	main bay	chased in net
08B03.jpg	9.35208	0.91497				Protomelas	similis	Protomelas_similis	Benthic	Chiofu	main bay	chased in net
07I08.jpg	9.62229	0.928944				Protomelas	similis	Protomelas_similis	Benthic	Chiofu	main bay	chased in net
07A10.jpg	9.53971	0.796773				Protomelas	similis	Protomelas_similis	Benthic	Chilumba	Ngara
07B04.jpg	8.15009	0.703125				Protomelas	similis	Protomelas_similis	Benthic	Chilumba	Ngara
07B05.jpg	8.74014	0.850392	D07-B05	cichlid6994206	SAMEA117805779	Protomelas	sp-chilumba	Protomelas_sp-chilumba	Benthic	Chilumba	Ngara
12D09.jpg	11.8606	1.13721				Protomelas	spilopterus	Protomelas_spilopterus	Benthic	Makanjira		trawl at 20m
01J04_taenio_Proto_F_MIL.jpg	7.80466	0.859769	D01-J04	cichlid6993916	SAMEA117805497	Protomelas	taeniolatus	Protomelas_taeniolatus	Benthic	Nkhata_Bay	Viking_reef
02D09_taenio_Proto_M_MIL.jpg	8.75504	0.8996				Protomelas	taeniolatus	Protomelas_taeniolatus	Benthic	Nkatha Bay	Playground point	chased in net
10B01.jpg	10.3884	0.947838				Protomelas	taeniolatus	Protomelas_taeniolatus	Benthic	Chiofu		chased in net
08F01.jpg	9.94739	0.999936				Protomelas	taeniolatus	Protomelas_taeniolatus	Benthic	Chiofu	south of main bay on rocks	chased in net
06H09.jpg	8.13019	0.89796				Protomelas	taeniolatus	Protomelas_taeniolatus	Benthic	Chilumba	Chitande Island	chased in net
06H08.jpg	8.77051	0.96237				Protomelas	taeniolatus	Protomelas_taeniolatus	Benthic	Chilumba	Chitande Island	chased in net
07A09.jpg	8.81721	0.834644				Protomelas	taeniolatus	Protomelas_taeniolatus	Benthic	Chilumba	Ngara
10A01.jpg	10.5083	0.904476				Protomelas	taeniolatus	Protomelas_taeniolatus	Benthic	Chiofu		chased in net
07E06.jpg	7.94754	0.701778				Protomelas	taeniolatus	Protomelas_taeniolatus	Benthic	Chilumba	Ngara
08J05.jpg	9.35682	0.968357				Protomelas	taeniolatus	Protomelas_taeniolatus	Benthic	Chiofu		chased in net
06H10.jpg	8.34409	0.935528				Protomelas	taeniolatus	Protomelas_taeniolatus	Benthic	Chilumba	Chitande Island	chased in net
06H06.jpg	8.88818	0.968208				Protomelas	taeniolatus	Protomelas_taeniolatus	Benthic	Chilumba	Chitande Island	chased in net
06H07.jpg	8.1475	0.95733				Protomelas	taeniolatus	Protomelas_taeniolatus	Benthic	Chilumba	Chitande Island	chased in net
07F03.jpg	10.3538	1.01574				Protomelas	taeniolatus	Protomelas_taeniolatus	Benthic	Chilumba	Chitande Island	chased in net
14I09.jpg	16.1885	1.13971	D14-I09	cichlid7050621	SAMEA117806122	Protomelas	triaenodon	Protomelas_triaenodon	Benthic	Southwest_arm
07G05.jpg	7.58581	0.819305	D07-G05	cichlid6994213	SAMEA117805786	Protomelas	triaenodon	Protomelas_triaenodon	Benthic	Chilumba	Ngara
14I04.jpg	13.1737	1.19998	D14-I04	cichlid7050616	SAMEA117806117	Protomelas	triaenodon	Protomelas_triaenodon	Benthic	Southwest_arm
11C08.jpg	6.69387	0.642852	D11-C08	cichlid7020234	SAMEA117805974	Sciaenochromis	benthicola	Sciaenochromis_benthicola	Benthic	Monkey_Bay	north_Monkey_Bay	trawl at 85-95m
06A07.jpg	11.2791	1.21737	D06-A07	cichlid6994137	SAMEA117805712	Sciaenochromis	benthicola	Sciaenochromis_benthicola	Benthic	Chilumba	Chiweta_beach
06A05.jpg	11.2356	1.08606	D06-A05	CICHM16429716	SAMEA4032124	Sciaenochromis	benthicola	Sciaenochromis_benthicola	Benthic	Chilumba	Chiweta_beach
11H06.jpg	7.52215	0.766659	D11-H06	cichlid7020256	SAMEA117805996	Sciaenochromis	benthicola	Sciaenochromis_benthicola	Benthic	Monkey_Bay		trawl at 85-95m
11D02.jpg	13.0547	1.28545	D11-D02	cichlid7020237	SAMEA117805977	Sciaenochromis	benthicola	Sciaenochromis_benthicola	Benthic	Monkey_Bay	north_Monkey_Bay	trawl at 85-95m
11C07.jpg	12.5163	1.19186	D11-C07	cichlid7020233	SAMEA117805973	Sciaenochromis	benthicola	Sciaenochromis_benthicola	Benthic	Monkey_Bay	north_Monkey_Bay	trawl at 85-95m
11G10.jpg	14.4122	1.19894	D11-G10	CICHM16429717	SAMEA4033317	Sciaenochromis	benthicola	Sciaenochromis_benthicola	Benthic	Monkey_Bay	north_Monkey_Bay	trawl at 85-95m
11E08.jpg	14.8826	1.12194				Sciaenochromis	benthicola	Sciaenochromis_benthicola	Benthic	Monkey bay	north Monkey bay	trawl at 85-95m
11J05.jpg	11.4354	1.07073				Sciaenochromis	benthicola	Sciaenochromis_benthicola	Benthic	Monkey bay	north Monkey bay	trawl at 85-95m
11F03.jpg	11.17	1.15129				Sciaenochromis	benthicola	Sciaenochromis_benthicola	Benthic	Monkey bay	north Monkey bay	trawl at 85-95m
11F02.jpg	12.8784	1.31974				Sciaenochromis	benthicola	Sciaenochromis_benthicola	Benthic	Monkey bay	north Monkey bay	trawl at 85-95m
02J08_unknow_Sciae_M_MIL.jpg	7.44083	0.821939	D02-J08	cichlid6993953	SAMEA117805531	Sciaenochromis	fryeri	Sciaenochromis_fryeri	Benthic	Nkhata_Bay	Playground_point
11I02.jpg	8.92863	0.921757				Sciaenochromis	sand	Sciaenochromis_sand	Benthic	Monkey bay	north Monkey bay	trawl at 85-95m
12C04.jpg	9.94556	1.10236				Sciaenochromis	sand	Sciaenochromis_sand	Benthic	Monkey bay	north Monkey bay	trawl at 85-95m
11H09.jpg	8.34405	0.875				Sciaenochromis	sand	Sciaenochromis_sand	Benthic	Monkey bay	north Monkey bay	trawl at 85-95m
10H06.jpg	6.86316	0.666496	D10-H06	cichlid7020210	SAMEA117805951	Sciaenochromis	sp-nyassae	Sciaenochromis_sp-nyassae	Benthic	Chiofu
11H04.jpg	7.7871	0.8331	D11-H04	cichlid7020255	SAMEA117805995	Sciaenochromis	sp-sand	Sciaenochromis_sp-sand	Benthic	Monkey_Bay		trawl at 85-95m
11J01.jpg	8.53647	0.897636	D11-J01	cichlid7020264	SAMEA117806004	Sciaenochromis	sp-sand	Sciaenochromis_sp-sand	Benthic	Monkey_Bay		trawl at 85-95m
11H03.jpg	7.22659	0.75956	D11-H03	cichlid7020254	SAMEA117805994	Sciaenochromis	sp-sand	Sciaenochromis_sp-sand	Benthic	Monkey_Bay		trawl at 85-95m
12E05.jpg	13.7275	1.4997				Stigmatochromis	c.f._woodi	Stigmatochromis_c.f._woodi	Benthic	Makanjira		trawl at 20m
12E04.jpg	12.9025	1.36523				Stigmatochromis	c.f._woodi	Stigmatochromis_c.f._woodi	Benthic	Makanjira		trawl at 20m
14H02.jpg	11.361	1.1652				Stigmatochromis	c.f._woodi	Stigmatochromis_c.f._woodi	Benthic	south west arm		trawl at 19-22m
11G07.jpg	9.99455	1.13205				Stigmatochromis	guttatus	Stigmatochromis_guttatus	Benthic	Monkey bay	north Monkey bay	trawl at 85-95m
11C09.jpg	10.8809	1.08142	D11-C09	cichlid7020235	SAMEA117805975	Stigmatochromis	macrorhynchos	Stigmatochromis_macrorhynchos	Benthic	Monkey_Bay	north_Monkey_Bay	trawl at 85-95m
11D01.jpg	10.7224	1.04454	D11-D01	cichlid7020236	SAMEA117805976	Stigmatochromis	macrorhynchos	Stigmatochromis_macrorhynchos	Benthic	Monkey_Bay	north_Monkey_Bay	trawl at 85-95m
11G02.jpg	9.31268	1.0301	D11-G02	cichlid7020249	SAMEA117805989	Stigmatochromis	macrorhynchos	Stigmatochromis_macrorhynchos	Benthic	Monkey_Bay		trawl at 85-95m
08F04.jpg	9.67176	0.880685	D08-F04	cichlid6994241	SAMEA117805812	Stigmatochromis	modestus	Stigmatochromis_modestus	Benthic	Chiofu	south_rocks
05B07.jpg	9.97597	1.08712	D05-B07	cichlid6994063	SAMEA117805640	Stigmatochromis	modestus	Stigmatochromis_modestus	Benthic	Chilumba	Luwino_reef
06G08.jpg	8.97399	0.91392	D06-G08	cichlid6994190	SAMEA117805764	Stigmatochromis	modestus	Stigmatochromis_modestus	Benthic	Chilumba	Chitande_island
08D03.jpg	8.40692	0.687765	D08-D03	cichlid6994236	SAMEA117805807	Stigmatochromis	pholidophorus	Stigmatochromis_pholidophorus	Benthic	Chiofu	main_bay	initially S. philodophorus
07I07.jpg	7.03194	0.638731	D07-I07	cichlid6994221	SAMEA117805794	Stigmatochromis	pholidophorus	Stigmatochromis_pholidophorus	Benthic	Chiofu	main_bay	initially S. philodophorus
07I06.jpg	8.57658	0.73682	D07-I06	cichlid6994220	SAMEA117805793	Stigmatochromis	pholidophorus	Stigmatochromis_pholidophorus	Benthic	Chiofu	main_bay	initially S. philodophorus
12E01.jpg	17.8691	1.58384	D12-E01	cichlid7020283	SAMEA117806023	Stigmatochromis	woodi	Stigmatochromis_woodi	Benthic	Makanjila		trawl at 20m
12E03.jpg	15.4308	1.45568	D12-E03	cichlid7020285	SAMEA117806025	Stigmatochromis	woodi	Stigmatochromis_woodi	Benthic	Makanjila		trawl at 20m
12E02.jpg	14.738	1.4053	D12-E02	cichlid7020284	SAMEA117806024	Stigmatochromis	woodi	Stigmatochromis_woodi	Benthic	Makanjila		trawl at 20m
14G05.jpg	16.8745	1.26295				Taeniochromis	holotaenia	Taeniochromis_holotaenia	Benthic	south west arm		trawl at 19-22m
14G04.jpg	16.3984	1.15024				Taeniochromis	holotaenia	Taeniochromis_holotaenia	Benthic	south west arm		trawl at 19-22m
07J07.jpg	8.98046	0.849716				Taeniolethrinops	furcicauda	Taeniolethrinops_furcicauda	Benthic	Chiofu	main bay	chased in net
08B07.jpg	10.9274	1.02625				Taeniolethrinops	furcicauda	Taeniolethrinops_furcicauda	Benthic	Chiofu	main bay	chased in net
08B02.jpg	8.82072	0.893177				Taeniolethrinops	furcicauda	Taeniolethrinops_furcicauda	Benthic	Chiofu	main bay	chased in net
07J08.jpg	7.64822	0.836416				Taeniolethrinops	furcicauda	Taeniolethrinops_furcicauda	Benthic	Chiofu	main bay	chased in net
01C06_latice_Taeni_J_MIL.jpg	6.78989	0.777275	D01-C06	cichlid6993901	SAMEA117805482	Taeniolethrinops	laticeps	Taeniolethrinops_laticeps	Benthic	Nkhata_Bay	Kampango_point
08C01.jpg	11.2174	1.04612	D08-C01	CICHM16429710	SAMEA4033313	Taeniolethrinops	laticeps	Taeniolethrinops_laticeps	Benthic	Chiofu	main_bay
01C07_latice_Taeni_J_MIL.jpg	6.90129	0.79911				Taeniolethrinops	laticeps	Taeniolethrinops_laticeps	Benthic	Nkatha Bay	Kampango point	chased in net
01F05_latice_Taeni_J_MIL.jpg	5.61447	0.736929				Taeniolethrinops	laticeps	Taeniolethrinops_laticeps	Benthic	Nkatha Bay	Kampango point	chased in net
01F10_latice_Taeni_J_MIL.jpg	5.10475	0.704868				Taeniolethrinops	laticeps	Taeniolethrinops_laticeps	Benthic	Nkatha Bay	Kampango point	chased in net
01I04_latice_Taeni_J_MIL.jpg	8.64898	0.908858				Taeniolethrinops	laticeps	Taeniolethrinops_laticeps	Benthic	Nkatha Bay	Viking reef	chased in net
12J07.jpg	14.567	1.24393				Taeniolethrinops	laticeps	Taeniolethrinops_laticeps	Benthic	Makanjira		trawl at 30-40m
06G10.jpg	15.0721	1.23809	D06-G10	CICHM16429708	SAMEA4032114	Taeniolethrinops	macrorhynchus	Taeniolethrinops_macrorhynchus	Benthic	Chilumba	Chiweta_beach
07D09.jpg	12.0664	0.999495	D07-D09	cichlid6994211	SAMEA117805784	Taeniolethrinops	macrorhynchus	Taeniolethrinops_macrorhynchus	Benthic	Chilumba	Ngara
12F02.jpg	10.1233	0.886338	D12-F02	CICHM16429709	SAMEA4033312	Taeniolethrinops	praeorbitalis	Taeniolethrinops_praeorbitalis	Benthic	Makanjila		trawl at 20m
06J09.jpg	11.682	0.976252				Taeniolethrinops	praeorbitalis	Taeniolethrinops_praeorbitalis	Benthic	Chilumba	Ngara
13D09.jpg	18.914	1.42237				Taeniolethrinops	praeorbitalis	Taeniolethrinops_praeorbitalis	Benthic	South east arm	Mangochi Bay
06J10.jpg	10.1539	1.00762				Taeniolethrinops	praeorbitalis	Taeniolethrinops_praeorbitalis	Benthic	Chilumba	Ngara
07B03.jpg	8.95948	0.818792				Taeniolethrinops	praeorbitalis	Taeniolethrinops_praeorbitalis	Benthic	Chilumba	Ngara
12F04.jpg	10.7938	1.07936	D12-F04	cichlid7020289	SAMEA117806029	Taeniolethrinops	sp-furcicauda-yellow	Taeniolethrinops_sp-furcicauda-yellow	Benthic	Makanjila		trawl at 20m
14I01.jpg	16.1252	1.47344	D14-I01	CICHM16429711	SAMEA4032115	Taeniolethrinops	sp-furcicauda-yellow	Taeniolethrinops_sp-furcicauda-yellow	Benthic	Southwest_arm		trawl at 19-22m
01C01_brevis_Trami_M_MIL.jpg	8.7491	1.03249	D01-C01	CICHM16429714	SAMEA4032123	Tramitichromis	brevis	Tramitichromis_brevis	Benthic	Nkhata_Bay	Kampango_point
07H03.jpg	8.54867	1.02102	D07-H03	CICHM16429715	SAMEA4033316	Tramitichromis	brevis	Tramitichromis_brevis	Benthic	Chiofu	main_bay
10F08.jpg	8.72058	0.963332	D10-F08	cichlid7020203	SAMEA117805944	Tramitichromis	sp-east-coast-shallow	Tramitichromis_sp-east-coast-shallow	Benthic	Chiofu
08C09.jpg	8.29402	0.888804	D08-C09	cichlid6994233	SAMEA117805804	Tramitichromis	sp-east-coast-shallow	Tramitichromis_sp-east-coast-shallow	Benthic	Chiofu	main_bay	Konigs 07 p370 yellow gular
01G10_unknow_Trami_M_MIL.jpg	8.64301	0.856196	D01-G10	cichlid6993907	SAMEA117805488	Tramitichromis	sp-kande	Tramitichromis_sp-kande	Benthic	Nkhata_Bay	Viking_reef	Need to check LPG for genus
13C04-2.jpg	15.2014	1.18393	D13-C04	cichlid7020116	SAMEA117805858	Trematocranus	placodon	Trematocranus_placodon	Benthic	Southeast_arm	Mangochi_bay	trawl
14G07.jpg	15.4716	1.21592	D14-G07	CICHM16429592	SAMEA4033258	Trematocranus	placodon	Trematocranus_placodon	Benthic	Southwest_arm		trawl at 19-22m
13C08.jpg	17.1995	1.15771	D13-C08	cichlid7020119	SAMEA117805861	Trematocranus	placodon	Trematocranus_placodon	Benthic	Southeast_arm	Mangochi_bay	trawl
13C09.jpg	14.3152	1.07936	D13-C09	cichlid7020120	SAMEA117805862	Trematocranus	placodon	Trematocranus_placodon	Benthic	Southeast_arm	Mangochi_bay	trawl
07J01.jpg	12.729	1.12486	D07-J01	CICHM16429588	SAMEA4033256	Trematocranus	placodon	Trematocranus_placodon	Benthic	Chiofu	main_bay
08A01.jpg	7.91091	0.881684	D08-A01	cichlid6994227	SAMEA117805800	Trematocranus	placodon	Trematocranus_placodon	Benthic	Chiofu	main_bay
14J09.jpg	15.7785	1.29406	D14-J09	CICHM16429593	SAMEA4032045	Trematocranus	placodon	Trematocranus_placodon	Benthic	Southwest_arm		trawl at 19-22m
08D04.jpg	6.34179	0.747346	D08-D04	cichlid6994237	SAMEA117805808	Trematocranus	placodon	Trematocranus_placodon	Benthic	Chiofu	main_bay
08D06.jpg	8.07951	0.869093	D08-D06	cichlid6994239	SAMEA117805810	Trematocranus	placodon	Trematocranus_placodon	Benthic	Chiofu	main_bay
15A02.jpg	15.2639	1.4681	D15-A02	cichlid7050627	SAMEA117806128	Trematocranus	placodon	Trematocranus_placodon	Benthic	Southwest_arm
15A03.jpg	12.0999	1.16807	D15-A03	cichlid7050628	SAMEA117806129	Trematocranus	placodon	Trematocranus_placodon	Benthic	Southwest_arm
13D04.jpg	14.472	1.18988	D13-D04	cichlid7020124	SAMEA117805866	Trematocranus	placodon	Trematocranus_placodon	Benthic	Southeast_arm	Mangochi_bay	trawl
15A01.jpg	15.7968	1.38992	D15-A01	cichlid7050626	SAMEA117806127	Trematocranus	placodon	Trematocranus_placodon	Benthic	Southwest_arm
13D01.jpg	14.4829	1.10393	D13-D01	cichlid7020122	SAMEA117805864	Trematocranus	placodon	Trematocranus_placodon	Benthic	Southeast_arm	Mangochi_bay	trawl
15A04.jpg	15.292	1.24978	D15-A04	cichlid7050629	SAMEA117806130	Trematocranus	placodon	Trematocranus_placodon	Benthic	Southwest_arm
15A05.jpg	14.2415	1.16064	D15-A05	cichlid7050630	SAMEA117806131	Trematocranus	placodon	Trematocranus_placodon	Benthic	Southwest_arm
08B08.jpg	10.6829	0.97395	D08-B08	CICHM16429590	SAMEA4033257	Trematocranus	placodon	Trematocranus_placodon	Benthic	Chiofu	main_bay
14J10.jpg	15.1816	1.45744	D14-J10	CICHM16429594	SAMEA4033259	Trematocranus	placodon	Trematocranus_placodon	Benthic	Southwest_arm		trawl at 19-22m
13B10.jpg	13.8307	1.10022	D13-B10	CICHM16429583	SAMEA4032040	Trematocranus	placodon	Trematocranus_placodon	Benthic	Southeast_arm	Mangochi_bay
15A07.jpg	12.2192	1.07946	D15-A07	cichlid7050632	SAMEA117806132	Trematocranus	placodon	Trematocranus_placodon	Benthic	Southwest_arm
13D03.jpg	15.6088	1.22191	D13-D03	cichlid7020123	SAMEA117805865	Trematocranus	placodon	Trematocranus_placodon	Benthic	Southeast_arm	Mangochi_bay	trawl
10H10.jpg	12.8433	1.04674	D10-H10	CICHM16429591	SAMEA4032044	Trematocranus	placodon	Trematocranus_placodon	Benthic	Chiofu
13C02.jpg	14.0947	1.08514	D13-C02	CICHM16429585	SAMEA4032041	Trematocranus	placodon	Trematocranus_placodon	Benthic	Southeast_arm	Mangochi_bay
13C01.jpg	14.0963	1.23422	D13-C01	CICHM16429584	SAMEA4033254	Trematocranus	placodon	Trematocranus_placodon	Benthic	Southeast_arm	Mangochi_bay
07D07.jpg	10.2013	0.973544	D07-D07	CICHM16429587	SAMEA4032042	Trematocranus	placodon	Trematocranus_placodon	Benthic	Chilumba	Ngara
13C10.jpg	14.6382	1.06236	D13-C10	cichlid7020121	SAMEA117805863	Trematocranus	placodon	Trematocranus_placodon	Benthic	Southeast_arm	Mangochi_bay	trawl
13C05.jpg	16.1032	1.26984	D13-C05	cichlid7020117	SAMEA117805859	Trematocranus	placodon	Trematocranus_placodon	Benthic	Southeast_arm	Mangochi_bay	trawl
13C07.jpg	14.7545	1.26562	D13-C07	CICHM16429586	SAMEA4033255	Trematocranus	placodon	Trematocranus_placodon	Benthic	Southeast_arm	Mangochi_bay
08A08.jpg	13.8362	1.24016	D08-A08	CICHM16429589	SAMEA4032043	Trematocranus	placodon	Trematocranus_placodon	Benthic	Chiofu	main_bay
13C06.jpg	15.2197	1.1811	D13-C06	cichlid7020118	SAMEA117805860	Trematocranus	placodon	Trematocranus_placodon	Benthic	Southeast_arm	Mangochi_bay	trawl
14D10.jpg	12.9635	1.23208	D14-D10	cichlid7020176	SAMEA117805918	Trematocranus	sp-cape-maclear	Trematocranus_sp-cape-maclear	Benthic	Cape_Maclear		trawl
09I05.jpg	20.2289	1.28099	D09-I05	CICHM16429687	SAMEA4033303	Tyrannochromis	macrostoma	Tyrannochromis_macrostoma	Benthic	Chiofu
07E09.jpg	16.1956	1.25397	D07-E09	CICHM16429686	SAMEA4032107	Tyrannochromis	macrostoma	Tyrannochromis_macrostoma	Benthic	Chilumba	Chitande_island
01G08_macros_Tyran_J_MIL.jpg	7.91433	0.681869				Tyrannochromis	macrostoma	Tyrannochromis_macrostoma	Benthic	Nkatha Bay	Viking reef	chased in net
01I06_macros_Tyran_J_MIL.jpg	12.3141	0.953918				Tyrannochromis	macrostoma	Tyrannochromis_macrostoma	Benthic	Nkatha Bay	Viking reef	chased in net
02D04_macros_Tyran_J_MIL.jpg	7.62317	0.772975				Tyrannochromis	macrostoma	Tyrannochromis_macrostoma	Benthic	Nkatha Bay	Playground point	chased in net
02E02_macros_Tyran_J_MIL.jpg	9.09389	0.802452				Tyrannochromis	macrostoma	Tyrannochromis_macrostoma	Benthic	Nkatha Bay	Playground point	chased in net
07F09.jpg	11.233	0.92866				Tyrannochromis	macrostoma	Tyrannochromis_macrostoma	Benthic	Chilumba	Chitande Island	chased in net
07E08.jpg	11.5676	0.927942				Tyrannochromis	macrostoma	Tyrannochromis_macrostoma	Benthic	Chilumba	Chitande Island	chased in net
09I03.jpg	11.9197	0.968131				Tyrannochromis	macrostoma	Tyrannochromis_macrostoma	Benthic	Chiofu		chased in net
08F10.jpg	12.1394	1.06971				Tyrannochromis	macrostoma	Tyrannochromis_macrostoma	Benthic	Chiofu	south of main bay on rocks	chased in net
07E07.jpg	15.6179	1.07923				Tyrannochromis	macrostoma	Tyrannochromis_macrostoma	Benthic	Chilumba	Chitande Island	chased in net
07E10.jpg	13.0033	0.984254				Tyrannochromis	macrostoma	Tyrannochromis_macrostoma	Benthic	Chilumba	Chitande Island	chased in net
07G02.jpg	9.08124	0.81774				Tyrannochromis	macrostoma	Tyrannochromis_macrostoma	Benthic	Chilumba	Chitande Island	chased in net
07G01.jpg	8.81117	0.799003				Tyrannochromis	macrostoma	Tyrannochromis_macrostoma	Benthic	Chilumba	Chitande Island	chased in net
02D03_macros_Tyran_J_MIL.jpg	10.7861	0.822533	D02-D03	CICHM16429685	SAMEA4033302	Tyrannochromis	nigriventer	Tyrannochromis_nigriventer	Benthic	Nkhata_Bay	Playground_point
03A02_nigriv_Tyran_F_MIL.jpg	18.0564	1.15474	D03-A02	CICHM16429682	SAMEA4032105	Tyrannochromis	nigriventer	Tyrannochromis_nigriventer	Benthic	Nkhata_Bay	Playground_point
08F07.jpg	16.731	1.14281	D08-F07	CICHM16429684	SAMEA4032106	Tyrannochromis	nigriventer	Tyrannochromis_nigriventer	Benthic	Chiofu	south_rocks
07G08.jpg	12.9831	0.960742	D07-G08	cichlid6979078	SAMEA104139163	Tyrannochromis	nigriventer	Tyrannochromis_nigriventer	Benthic	Chiofu		originally assigned to D07-G09 but updated based on tree position and neighbouring tube in sampling box and assigned simple_id TyrNig5
06J01.jpg	19.2851	1.21478	D06-J01	CICHM16429683	SAMEA4033301	Tyrannochromis	nigriventer	Tyrannochromis_nigriventer	Benthic	Chilumba	Chitande_island
02A03_nigriv_Tyran_J_MIL.jpg	8.19159	0.695704				Tyrannochromis	nigriventer	Tyrannochromis_nigriventer	Benthic	Nkatha Bay	Viking reef	chased in net
07H02.jpg	11.5666	0.887348				Tyrannochromis	nigriventer	Tyrannochromis_nigriventer	Benthic	Chiofu	main bay	chased in net
08H08.jpg	11.1772	0.907902				Tyrannochromis	nigriventer	Tyrannochromis_nigriventer	Benthic	Chiofu		chased in net
08F09.jpg	11.558	0.992128				Tyrannochromis	nigriventer	Tyrannochromis_nigriventer	Benthic	Chiofu	south of main bay on rocks	chased in net
08F08.jpg	8.72023	0.684125				Tyrannochromis	nigriventer	Tyrannochromis_nigriventer	Benthic	Chiofu	south of main bay on rocks	chased in net
06J02.jpg	14.4514	1.07799				Tyrannochromis	nigriventer	Tyrannochromis_nigriventer	Benthic	Chilumba	Chitande Island	chased in net
06J03.jpg	20.0952	1.38278				Tyrannochromis	nigriventer	Tyrannochromis_nigriventer	Benthic	Chilumba	Chitande Island	chased in net
06J04.jpg	15.0144	1.06236				Tyrannochromis	nigriventer	Tyrannochromis_nigriventer	Benthic	Chilumba	Chitande Island	chased in net
07F01.jpg	16.4218	1.10731				Tyrannochromis	nigriventer	Tyrannochromis_nigriventer	Benthic	Chilumba	Chitande Island	chased in net
06G09.jpg	8.26973	0.782994				Tyrannochromis	nigriventer	Tyrannochromis_nigriventer	Benthic	Chilumba	Chitande Island	chased in net
03H07_anaphy_Myloc_N_MIL.jpg	9.82543	0.943593				Mylochromis	anaphyrmus	Mylochromis_anaphyrmus	Benthic	Chilumba	Chiweta beach	beach seine
14C01.jpg	9.83256	0.95994	D14-C01	cichlid7020165	SAMEA117805907	Alticorpus	geoffreyi	Alticorpus_geoffreyi	Deep	Cape_Maclear		trawl
14C05.jpg	10.3019	0.927942	D14-C05	cichlid7020166	SAMEA117805908	Alticorpus	geoffreyi	Alticorpus_geoffreyi	Deep	Cape_Maclear		trawl
14B07.jpg	9.24837	0.975878	D14-B07	cichlid7020161	SAMEA117805903	Alticorpus	geoffreyi	Alticorpus_geoffreyi	Deep	Cape_Maclear		trawl
14B10.jpg	9.3942	0.999874	D14-B10	cichlid7020164	SAMEA117805906	Alticorpus	geoffreyi	Alticorpus_geoffreyi	Deep	Cape_Maclear		trawl
14C08.jpg	10.1794	1.02336	D14-C08	cichlid7020169	SAMEA117805911	Alticorpus	geoffreyi	Alticorpus_geoffreyi	Deep	Cape_Maclear		trawl
11B08.jpg	12.9369	1.15129				Alticorpus	geoffreyi	Alticorpus_geoffreyi	Deep	Monkey bay	north Monkey bay	trawl at 85-95m
11F01.jpg	13.995	1.36072				Alticorpus	geoffreyi	Alticorpus_geoffreyi	Deep	Monkey bay	north Monkey bay	trawl at 85-95m
11G05.jpg	12.2796	1.24974				Alticorpus	geoffreyi	Alticorpus_geoffreyi	Deep	Monkey bay	north Monkey bay	trawl at 85-95m
11C01.jpg	12.9073	1.18314				Alticorpus	geoffreyi	Alticorpus_geoffreyi	Deep	Monkey bay	north Monkey bay	trawl at 85-95m
11G04.jpg	12.5697	1.12986				Alticorpus	geoffreyi	Alticorpus_geoffreyi	Deep	Monkey bay	north Monkey bay	trawl at 85-95m
11E09.jpg	12.6611	1.14262				Alticorpus	macrocleithrum	Alticorpus_macrocleithrum	Deep	Monkey bay	north Monkey bay	trawl at 85-95m
11H05.jpg	9.82444	1.08793				Alticorpus	macrocleithrum	Alticorpus_macrocleithrum	Deep	Monkey bay	north Monkey bay	trawl at 85-95m
11D03.jpg	10.6601	1.05979				Alticorpus	macrocleithrum	Alticorpus_macrocleithrum	Deep	Monkey bay	north Monkey bay	trawl at 85-95m
11F10.jpg	9.77327	1.00673				Alticorpus	macrocleithrum	Alticorpus_macrocleithrum	Deep	Monkey bay	north Monkey bay	trawl at 85-95m
11C05.jpg	10.9948	1.11994				Alticorpus	macrocleithrum	Alticorpus_macrocleithrum	Deep	Monkey bay	north Monkey bay	trawl at 85-95m
11B06.jpg	19.9514	1.33274	D11-B06	cichlid7020232	SAMEA117805972	Alticorpus	mentale	Alticorpus_mentale	Deep	Monkey_Bay	north_Monkey_Bay	trawl at 85-95m
11B07.jpg	17.7947	1.24992				Alticorpus	mentale	Alticorpus_mentale	Deep	Monkey bay	north Monkey bay	trawl at 85-95m
11C04.jpg	14.7498	1.19185				Alticorpus	mentale	Alticorpus_mentale	Deep	Monkey bay	north Monkey bay	trawl at 85-95m
11C03.jpg	14.2925	1.15146				Alticorpus	mentale	Alticorpus_mentale	Deep	Monkey bay	north Monkey bay	trawl at 85-95m
14C02.jpg	11.1065	0.935482	D14-C02	CICHM16429755	SAMEA117806319	Alticorpus	peterdaviesi	Alticorpus_peterdaviesi	Deep	Cape_Maclear		trawl
14C03.jpg	11.0349	0.856857	D14-C03	CICHM16429756	SAMEA117806320	Alticorpus	peterdaviesi	Alticorpus_peterdaviesi	Deep	Cape_Maclear		trawl
11G08.jpg	11.252	0.988974	D11-G08	cichlid7020251	SAMEA117805991	Alticorpus	peterdaviesi	Alticorpus_peterdaviesi	Deep	Monkey_Bay		trawl at 85-95m
14C10.jpg	9.94542	0.951316	D14-C10	cichlid7020171	SAMEA117805913	Alticorpus	peterdaviesi	Alticorpus_peterdaviesi	Deep	Cape_Maclear		trawl
14C04.jpg	5.77973	0.503937	D14-C04	CICHM16429757	SAMEA117806321	Alticorpus	peterdaviesi	Alticorpus_peterdaviesi	Deep	Cape_Maclear		trawl
14C07.jpg	8.94534	0.825292	D14-C07	cichlid7020168	SAMEA117805910	Alticorpus	peterdaviesi	Alticorpus_peterdaviesi	Deep	Cape_Maclear		trawl
14C06.jpg	9.32425	0.910448	D14-C06	cichlid7020167	SAMEA117805909	Alticorpus	peterdaviesi	Alticorpus_peterdaviesi	Deep	Cape_Maclear		trawl
14B01.jpg	9.74777	0.87956	D14-B01	cichlid7020156	SAMEA117805898	Alticorpus	peterdaviesi	Alticorpus_peterdaviesi	Deep	Cape_Maclear		trawl
14B02.jpg	10.3424	0.888664	D14-B02	cichlid7020157	SAMEA117805899	Alticorpus	peterdaviesi	Alticorpus_peterdaviesi	Deep	Cape_Maclear		trawl
14B03.jpg	11.4237	0.991938	D14-B03	cichlid7020158	SAMEA117805900	Alticorpus	peterdaviesi	Alticorpus_peterdaviesi	Deep	Cape_Maclear		trawl
14B06.jpg	9.04675	0.888776	D14-B06	cichlid7020160	SAMEA117805902	Alticorpus	peterdaviesi	Alticorpus_peterdaviesi	Deep	Cape_Maclear		trawl
11H02.jpg	8.89156	0.859212	D11-H02	cichlid7020253	SAMEA117805993	Alticorpus	peterdaviesi	Alticorpus_peterdaviesi	Deep	Monkey_Bay		trawl at 85-95m
14B05.jpg	9.2609	0.872905	D14-B05	cichlid7020159	SAMEA117805901	Alticorpus	peterdaviesi	Alticorpus_peterdaviesi	Deep	Cape_Maclear		trawl
14B08.jpg	8.76882	0.838604	D14-B08	cichlid7020162	SAMEA117805904	Alticorpus	peterdaviesi	Alticorpus_peterdaviesi	Deep	Cape_Maclear		trawl
14B09.jpg	9.48867	0.881776	D14-B09	cichlid7020163	SAMEA117805905	Alticorpus	peterdaviesi	Alticorpus_peterdaviesi	Deep	Cape_Maclear		trawl
14C09.jpg	9.46883	0.879725	D14-C09	cichlid7020170	SAMEA117805912	Alticorpus	peterdaviesi	Alticorpus_peterdaviesi	Deep	Cape_Maclear		trawl
11E10.jpg	10.1494	1.0202	D11-E10	cichlid7020246	SAMEA117805986	Alticorpus	peterdaviesi	Alticorpus_peterdaviesi	Deep	Monkey_Bay		trawl at 85-95m
06C03.jpg	6.00465	0.76083	D06-C03	cichlid6994147	SAMEA117805722	Aulonocara	ethelwynnae	Aulonocara_ethelwynnae	Deep	Chilumba	Chilumba_jetty
12G03.jpg	8.29884	0.920634	D12-G03	cichlid7020291	SAMEA117806031	Aulonocara	nyassae	Aulonocara_nyassae	Deep	Makanjila		trawl at 20m
03H02_rostra_Aulon_N_MIL.jpg	10.2129	0.910459	D03-H02	CICHM16429706	SAMEA117806307	Aulonocara	rostratum	Aulonocara_rostratum	Deep	Chilumba	Chiweta_beach
12H08.jpg	14.1167	1.20952	D12-H08	cichlid7020107	SAMEA117805850	Aulonocara	rostratum	Aulonocara_rostratum	Deep	Makanjila		trawl at 30-40m
14J08.jpg	12.6417	1.10731	D14-J08	CICHM16429707	SAMEA117806308	Aulonocara	rostratum	Aulonocara_rostratum	Deep	Southwest_arm		trawl at 19-22m
10G03.jpg	6.26197	0.749952	D10-G03	cichlid7020204	SAMEA117805945	Aulonocara	saulosi	Aulonocara_saulosi	Deep	Chiofu
10G04.jpg	6.3232	0.781275	D10-G04	cichlid7020205	SAMEA117805946	Aulonocara	saulosi	Aulonocara_saulosi	Deep	Chiofu
10G05.jpg	6.12101	0.778924	D10-G05	cichlid7020206	SAMEA117805947	Aulonocara	saulosi	Aulonocara_saulosi	Deep	Chiofu
09F04.jpg	9.2816	0.947947	D09-F04	cichlid6994253	SAMEA117805823	Aulonocara	saulosi	Aulonocara_saulosi	Deep	Chiofu
06G06.jpg	9.0839	0.989148	D06-G06	cichlid6994188	SAMEA117805762	Aulonocara	sp-blue-orange	Aulonocara_sp-blue-orange	Deep	Chilumba	Chilumba_jetty
06C02.jpg	7.5799	0.863391	D06-C02	cichlid6994146	SAMEA117805721	Aulonocara	sp-blue-orange	Aulonocara_sp-blue-orange	Deep	Chilumba	Chilumba_jetty
06G07.jpg	7.43174	0.840402	D06-G07	cichlid6994189	SAMEA117805763	Aulonocara	sp-blue-orange	Aulonocara_sp-blue-orange	Deep	Chilumba	Chilumba_jetty
06G05.jpg	7.51746	0.85088	D06-G05	cichlid6994187	SAMEA117805761	Aulonocara	sp-blue-orange	Aulonocara_sp-blue-orange	Deep	Chilumba	Chilumba_jetty
06C01.jpg	7.31304	0.847782	D06-C01	cichlid6994145	SAMEA117805720	Aulonocara	sp-blue-orange	Aulonocara_sp-blue-orange	Deep	Chilumba	Chilumba_jetty
06G04.jpg	6.74375	0.810502	D06-G04	cichlid6994186	SAMEA117805760	Aulonocara	sp-blue-orange	Aulonocara_sp-blue-orange	Deep	Chilumba	Chilumba_jetty
06G03.jpg	6.94197	0.768398	D06-G03	cichlid6994185	SAMEA117805759	Aulonocara	sp-blue-orange	Aulonocara_sp-blue-orange	Deep	Chilumba	Chilumba_jetty
06G02.jpg	7.74649	0.919488	D06-G02	cichlid6994184	SAMEA117805758	Aulonocara	sp-blue-orange	Aulonocara_sp-blue-orange	Deep	Chilumba	Chilumba_jetty
06B10.jpg	7.76401	0.827827	D06-B10	cichlid6994144	SAMEA117805719	Aulonocara	sp-blue-orange	Aulonocara_sp-blue-orange	Deep	Chilumba	Chilumba_jetty
06B09.jpg	7.22415	0.939808	D06-B09	cichlid6994143	SAMEA117805718	Aulonocara	sp-blue-orange	Aulonocara_sp-blue-orange	Deep	Chilumba	Chilumba_jetty
11I03.jpg	9.21477	0.952512	D11-I03	cichlid7020260	SAMEA117806000	Aulonocara	sp-copper	Aulonocara_sp-copper	Deep	Monkey_Bay		trawl at 85-95m
12A05.jpg	7.16554	0.764455	D12-A05	cichlid7020275	SAMEA117806015	Aulonocara	sp-copper	Aulonocara_sp-copper	Deep	Monkey_Bay		trawl at 85-95m
11G03.jpg	8.69619	0.888492	D11-G03	cichlid7020250	SAMEA117805990	Aulonocara	sp-copper	Aulonocara_sp-copper	Deep	Monkey_Bay		trawl at 85-95m
11I09.jpg	8.09129	0.850392	D11-I09	cichlid7020262	SAMEA117806002	Aulonocara	sp-copper	Aulonocara_sp-copper	Deep	Monkey_Bay		trawl at 85-95m
11J02.jpg	7.54795	0.825396	D11-J02	cichlid7020265	SAMEA117806005	Aulonocara	sp-deep	Aulonocara_sp-deep	Deep	Monkey_Bay		trawl at 85-95m
11H08.jpg	8.45349	0.96875	D11-H08	cichlid7020258	SAMEA117805998	Aulonocara	sp-deep	Aulonocara_sp-deep	Deep	Monkey_Bay		trawl at 85-95m
14E05.jpg	6.91897	0.739092	D14-E05	cichlid7020178	SAMEA117805920	Aulonocara	sp-malembo-orange	Aulonocara_sp-malembo-orange	Deep	Southwest_arm		trawl at 40-48m
14E07.jpg	6.39672	0.793218	D14-E07	cichlid7020180	SAMEA117805922	Aulonocara	sp-malembo-orange	Aulonocara_sp-malembo-orange	Deep	Southwest_arm		trawl at 40-48m
14E06.jpg	7.10784	0.863154	D14-E06	cichlid7020179	SAMEA117805921	Aulonocara	sp-malembo-orange	Aulonocara_sp-malembo-orange	Deep	Southwest_arm		trawl at 40-48m
14G01.jpg	6.90127	0.767368	D14-G01	cichlid7020190	SAMEA117805932	Aulonocara	sp-malembo-orange	Aulonocara_sp-malembo-orange	Deep	Southwest_arm		trawl at 40-48m
14G02.jpg	6.48067	0.69511	D14-G02	cichlid7020191	SAMEA117805933	Aulonocara	sp-malembo-orange	Aulonocara_sp-malembo-orange	Deep	Southwest_arm		trawl at 40-48m
14F05.jpg	6.27939	0.76048	D14-F05	cichlid7020184	SAMEA117805926	Aulonocara	sp-malembo-orange	Aulonocara_sp-malembo-orange	Deep	Southwest_arm		trawl at 40-48m
14F10.jpg	6.50101	0.767368	D14-F10	cichlid7020189	SAMEA117805931	Aulonocara	sp-malembo-orange	Aulonocara_sp-malembo-orange	Deep	Southwest_arm		trawl at 40-48m
14F04.jpg	6.66692	0.76069	D14-F04	cichlid7020183	SAMEA117805925	Aulonocara	sp-malembo-orange	Aulonocara_sp-malembo-orange	Deep	Southwest_arm		trawl at 40-48m
14F06.jpg	6.84492	0.75635	D14-F06	cichlid7020185	SAMEA117805927	Aulonocara	sp-malembo-orange	Aulonocara_sp-malembo-orange	Deep	Southwest_arm		trawl at 40-48m
14F07.jpg	6.22322	0.680904	D14-F07	cichlid7020186	SAMEA117805928	Aulonocara	sp-malembo-orange	Aulonocara_sp-malembo-orange	Deep	Southwest_arm		trawl at 40-48m
14F09.jpg	6.19799	0.741819	D14-F09	cichlid7020188	SAMEA117805930	Aulonocara	sp-malembo-orange	Aulonocara_sp-malembo-orange	Deep	Southwest_arm		trawl at 40-48m
14F08.jpg	6.34717	0.772194	D14-F08	cichlid7020187	SAMEA117805929	Aulonocara	sp-malembo-orange	Aulonocara_sp-malembo-orange	Deep	Southwest_arm		trawl at 40-48m
11J10.jpg	5.65114	0.656022	D11-J10	cichlid7020270	SAMEA117806010	Aulonocara	sp-minutus	Aulonocara_sp-minutus	Deep	Monkey_Bay		trawl at 85-95m
12A02.jpg	5.03599	0.571374	D12-A02	cichlid7020272	SAMEA117806012	Aulonocara	sp-minutus	Aulonocara_sp-minutus	Deep	Monkey_Bay		trawl at 85-95m
11H07.jpg	5.35436	0.62502	D11-H07	cichlid7020257	SAMEA117805997	Aulonocara	sp-minutus	Aulonocara_sp-minutus	Deep	Monkey_Bay		trawl at 85-95m
12A03.jpg	5.6223	0.68419	D12-A03	cichlid7020273	SAMEA117806013	Aulonocara	sp-minutus	Aulonocara_sp-minutus	Deep	Monkey_Bay		trawl at 85-95m
11J07.jpg	5.33555	0.638731	D11-J07	cichlid7020267	SAMEA117806007	Aulonocara	sp-minutus	Aulonocara_sp-minutus	Deep	Monkey_Bay		trawl at 85-95m
12A01.jpg	5.3476	0.607318	D12-A01	cichlid7020271	SAMEA117806011	Aulonocara	sp-minutus	Aulonocara_sp-minutus	Deep	Monkey_Bay		trawl at 85-95m
11J06.jpg	5.51062	0.670131	D11-J06	cichlid7020266	SAMEA117806006	Aulonocara	sp-minutus	Aulonocara_sp-minutus	Deep	Monkey_Bay		trawl at 85-95m
12A04.jpg	5.3439	0.656022	D12-A04	cichlid7020274	SAMEA117806014	Aulonocara	sp-minutus	Aulonocara_sp-minutus	Deep	Monkey_Bay		trawl at 85-95m
12A07.jpg	5.61331	0.666603	D12-A07	cichlid7020277	SAMEA117806017	Aulonocara	sp-minutus	Aulonocara_sp-minutus	Deep	Monkey_Bay		trawl at 85-95m
12A06.jpg	5.55483	0.691086	D12-A06	cichlid7020276	SAMEA117806016	Aulonocara	sp-minutus	Aulonocara_sp-minutus	Deep	Monkey_Bay		trawl at 85-95m
11J08.jpg	5.3804	0.572935	D11-J08	cichlid7020268	SAMEA117806008	Aulonocara	sp-minutus	Aulonocara_sp-minutus	Deep	Monkey_Bay		trawl at 85-95m
11J09.jpg	5.45696	0.680615	D11-J09	cichlid7020269	SAMEA117806009	Aulonocara	sp-minutus	Aulonocara_sp-minutus	Deep	Monkey_Bay		trawl at 85-95m
14D04.jpg	6.48107	0.780786	D14-D04	cichlid7020174	SAMEA117805916	Aulonocara	sp-yellow	Aulonocara_sp-yellow	Deep	Cape_Maclear		trawl
14D05.jpg	7.2238	0.74822	D14-D05	cichlid7020175	SAMEA117805917	Aulonocara	sp-yellow	Aulonocara_sp-yellow	Deep	Cape_Maclear		trawl
12C03.jpg	4.25696	0.519618	D12-C03	cichlid7020281	SAMEA117806021	Aulonocara	stonemani	Aulonocara_stonemani	Deep	Monkey_Bay		trawl at 85-95m
01E10_unknow_Aulon_M_MIL.jpg	7.6045	0.885398	D01-E10	cichlid6993906	SAMEA117805487	Aulonocara	stuartgranti	Aulonocara_stuartgranti	Deep	Nkhata_Bay	Kampango_point
03G05_unknow_Aulon_M_MIL.jpg	6.69536	0.87584	D03-G05	cichlid6993969	SAMEA117805547	Aulonocara	stuartgranti	Aulonocara_stuartgranti	Deep	Nkhata_Bay	Viking_reef
03G06_unknow_Aulon_N_MIL.jpg	6.07507	0.738346	D03-G06	cichlid6993970	SAMEA117805548	Aulonocara	stuartgranti	Aulonocara_stuartgranti	Deep	Nkhata_Bay	Viking_reef
14B04.jpg	11.6234	1.03994				Aulonocara	yellow	Aulonocara_yellow	Deep	Cape Maclear		trawl 1
12B09.jpg	14.8698	1.11085				Aulonocara	yellow	Aulonocara_yellow	Deep	Monkey bay	north Monkey bay	trawl at 85-95m
11F04.jpg	9.52703	1.07384				Lethrinops	albus_deep_water	Lethrinops_albus_deep_water	Deep	Monkey bay	north Monkey bay	trawl at 85-95m
11G06.jpg	10.3208	1.05191				Lethrinops	albus_deep_water	Lethrinops_albus_deep_water	Deep	Monkey bay	north Monkey bay	trawl at 85-95m
14A10.jpg	10.6547	1.23161				Lethrinops	albus_red_head	Lethrinops_albus_red_head	Deep	Cape Maclear		trawl 1
14A09.jpg	11.3499	1.07032				Lethrinops	albus_red_head	Lethrinops_albus_red_head	Deep	Cape Maclear		trawl 1
06A08.jpg	12.1475	1.27583	D06-A08	CICHM16429712	SAMEA4033314	Lethrinops	argenteus	Lethrinops_argenteus	Deep	Chilumba	Chiweta_beach
12J05.jpg	14.0644	1.29117	D12-J05	CICHM16429713	SAMEA4033315	Lethrinops	argenteus	Lethrinops_argenteus	Deep	Makanjila		trawl at 30-40m
13F06.jpg	5.98917	0.687846				Lethrinops	blue_nose	Lethrinops_blue_nose	Deep	South east arm	north of Boadzulu	trawl at 45-50m
11J04.jpg	7.97434	0.850392				Lethrinops	deep_water_altus	Lethrinops_deep_water_altus	Deep	Monkey bay	north Monkey bay	trawl at 85-95m
11E01.jpg	7.68395	0.820116				Lethrinops	deep_water_altus	Lethrinops_deep_water_altus	Deep	Monkey bay	north Monkey bay	trawl at 85-95m
07E05.jpg	11.1649	1.11097				Lethrinops	furcifer	Lethrinops_furcifer	Deep	Chilumba	Ngara
06J06.jpg	13.083	1.21244				Lethrinops	furcifer	Lethrinops_furcifer	Deep	Chilumba	Ngara
07B02.jpg	9.44282	0.960628				Lethrinops	furcifer	Lethrinops_furcifer	Deep	Chilumba	Ngara
13I01.jpg	14.0629	1.31524	D13-I01	cichlid7020144	SAMEA117805886	Lethrinops	gossei	Lethrinops_gossei	Deep	Cape_Maclear		trawl
13I03.jpg	15.0356	1.29708	D13-I03	cichlid7020146	SAMEA117805888	Lethrinops	gossei	Lethrinops_gossei	Deep	Cape_Maclear		trawl
13I02.jpg	15.7497	1.48188	D13-I02	cichlid7020145	SAMEA117805887	Lethrinops	gossei	Lethrinops_gossei	Deep	Cape_Maclear		trawl
12B01.jpg	13.8301	1.19186	D12-B01	CICHM16429749	SAMEA4033328	Lethrinops	gossei	Lethrinops_gossei	Deep	Monkey_Bay	north_Monkey_Bay	trawl at 85-95m
13H05.jpg	14.6404	1.39277	D13-H05	cichlid7020138	SAMEA117805880	Lethrinops	gossei	Lethrinops_gossei	Deep	Cape_Maclear		trawl
13H10.jpg	13.1435	1.26778	D13-H10	cichlid7020143	SAMEA117805885	Lethrinops	gossei	Lethrinops_gossei	Deep	Cape_Maclear		trawl
13H04.jpg	14.7766	1.3206	D13-H04	cichlid7020137	SAMEA117805879	Lethrinops	gossei	Lethrinops_gossei	Deep	Cape_Maclear		trawl
13H06.jpg	15.6697	1.39261	D13-H06	cichlid7020139	SAMEA117805881	Lethrinops	gossei	Lethrinops_gossei	Deep	Cape_Maclear		trawl
13H07.jpg	13.1283	1.24992	D13-H07	cichlid7020140	SAMEA117805882	Lethrinops	gossei	Lethrinops_gossei	Deep	Cape_Maclear		trawl
13H09.jpg	13.5891	1.33311	D13-H09	cichlid7020142	SAMEA117805884	Lethrinops	gossei	Lethrinops_gossei	Deep	Cape_Maclear		trawl
12A09.jpg	14.6181	1.42257	D12-A09	CICHM16429747	SAMEA4033327	Lethrinops	gossei	Lethrinops_gossei	Deep	Monkey_Bay	north_Monkey_Bay	trawl at 85-95m
13H08.jpg	13.794	1.26778	D13-H08	cichlid7020141	SAMEA117805883	Lethrinops	gossei	Lethrinops_gossei	Deep	Cape_Maclear		trawl
11E02.jpg	14.9061	1.47445	D11-E02	cichlid7020241	SAMEA117805981	Lethrinops	gossei	Lethrinops_gossei	Deep	Monkey_Bay		trawl at 85-95m
11E03.jpg	13.1511	1.25943	D11-E03	cichlid7020242	SAMEA117805982	Lethrinops	gossei	Lethrinops_gossei	Deep	Monkey_Bay		trawl at 85-95m
11E06.jpg	11.734	1.23944	D11-E06	cichlid7020245	SAMEA117805985	Lethrinops	gossei	Lethrinops_gossei	Deep	Monkey_Bay		trawl at 85-95m
11E04.jpg	13.55	1.28514	D11-E04	cichlid7020243	SAMEA117805983	Lethrinops	gossei	Lethrinops_gossei	Deep	Monkey_Bay		trawl at 85-95m
12J06.jpg	13.6463	1.32283	D12-J06	cichlid7020112		Lethrinops	gossei	Lethrinops_gossei	Deep	Makanjila		trawl at 30-40m; anomalous basal position in NJ tree - hybrid or contamination? George: I think D12-J06 is probably gossei, but it can be hard to differentiate from longimanus from the side - gossei has a cleft upper lip, which you couldn't make out in the photo and male breeding dress is different, but this is a female/immature male. The depth distributions of the two overlap, but longimanus ten…
11E05.jpg	14.2994	1.37346	D11-E05	cichlid7020244	SAMEA117805984	Lethrinops	gossei	Lethrinops_gossei	Deep	Monkey_Bay		trawl at 85-95m
12J09.jpg	13.7154	1.27984				Lethrinops	longimanus	Lethrinops_longimanus	Deep	Makanjira		trawl at 30-40m
12J08.jpg	13.0862	1.17727				Lethrinops	longimanus	Lethrinops_longimanus	Deep	Makanjira		trawl at 30-40m
12J03.jpg	13.7776	1.33858				Lethrinops	longimanus	Lethrinops_longimanus	Deep	Makanjira		trawl at 30-40m
12J04.jpg	14.8957	1.37591				Lethrinops	longimanus	Lethrinops_longimanus	Deep	Makanjira		trawl at 30-40m
13I10.jpg	13.2045	1.30349	D13-I10	cichlid7020148	SAMEA117805890	Lethrinops	longipinnis	Lethrinops_longipinnis	Deep	Cape_Maclear		trawl
13J01.jpg	16.2087	1.41062	D13-J01	cichlid7020149	SAMEA117805891	Lethrinops	longipinnis	Lethrinops_longipinnis	Deep	Cape_Maclear		trawl
02F07_longip_Lethr_J_MIL.jpg	12.3529	1.1341				Lethrinops	longipinnis	Lethrinops_longipinnis	Deep	Nkatha Bay
06A09.jpg	8.33848	1.04346				Lethrinops	longipinnis	Lethrinops_longipinnis	Deep	Chilumba	Chiweta beach	beach seine
13J02.jpg	17.2109	1.46403				Lethrinops	longipinnis_blue_head	Lethrinops_longipinnis_blue_head	Deep	Cape Maclear		trawl 1
11I05.jpg	9.3725	0.984254				Lethrinops	oliveri	Lethrinops_oliveri	Deep	Monkey bay	north Monkey bay	trawl at 85-95m
11I06.jpg	9.29179	0.968009				Lethrinops	oliveri	Lethrinops_oliveri	Deep	Monkey bay	north Monkey bay	trawl at 85-95m
11F09.jpg	8.89895	0.966384				Lethrinops	oliveri	Lethrinops_oliveri	Deep	Monkey bay	north Monkey bay	trawl at 85-95m
11J03.jpg	8.06877	0.899174				Lethrinops	oliveri	Lethrinops_oliveri	Deep	Monkey bay	north Monkey bay	trawl at 85-95m
11F06.jpg	8.6405	0.906576				Lethrinops	oliveri	Lethrinops_oliveri	Deep	Monkey bay	north Monkey bay	trawl at 85-95m
11F05.jpg	8.82547	0.952962				Lethrinops	oliveri	Lethrinops_oliveri	Deep	Monkey bay	north Monkey bay	trawl at 85-95m
11E07.jpg	10.4618	1.08141				Lethrinops	oliveri	Lethrinops_oliveri	Deep	Monkey bay	north Monkey bay	trawl at 85-95m
11D05.jpg	9.97756	0.999796	D11-D05	cichlid7020239	SAMEA117805979	Lethrinops	sp-albus-deep-water	Lethrinops_sp-albus-deep-water	Deep	Monkey_Bay		trawl at 85-95m
13E08.jpg	6.34871	0.79143	D13-E08	cichlid7020129	SAMEA117805871	Lethrinops	sp-blue-nose	Lethrinops_sp-blue-nose	Deep	Southeast_arm	north_of_Boadzulu	trawl at 45-50m
13E09.jpg	5.2939	0.655933	D13-E09	cichlid7020130	SAMEA117805872	Lethrinops	sp-blue-nose	Lethrinops_sp-blue-nose	Deep	Southeast_arm	north_of_Boadzulu	trawl at 45-50m
11D10.jpg	8.25866	0.94281	D11-D10	cichlid7020240	SAMEA117805980	Lethrinops	sp-deepwater-altus	Lethrinops_sp-deepwater-altus	Deep	Monkey_Bay		trawl at 85-95m
14A08.jpg	12.1927	1.11027	D14-A08	cichlid7020155	SAMEA117805897	Lethrinops	sp-longimanus-red-head	Lethrinops_sp-longimanus-red-head	Deep	Cape_Maclear		trawl
14D03.jpg	5.83549	0.725994	D14-D03	cichlid7020173	SAMEA117805915	Lethrinops	sp-six-bar	Lethrinops_sp-six-bar	Deep	Cape_Maclear		trawl
13F02.jpg	5.77518	0.74858				Lethrinops	yellow_head	Lethrinops_yellow_head	Deep	South east arm	north of Boadzulu	trawl at 45-50m
13F01.jpg	5.72857	0.723384				Lethrinops	yellow_head	Lethrinops_yellow_head	Deep	South east arm	north of Boadzulu	trawl at 45-50m
13E10.jpg	6.13403	0.74067				Lethrinops	yellow_head	Lethrinops_yellow_head	Deep	South east arm	north of Boadzulu	trawl at 45-50m
14E04.jpg	7.35782	0.751251	D14-E04	cichlid7020177	SAMEA117805919	Otopharynx	panniculus	Otopharynx_panniculus	Deep	Southwest_arm		trawl at 40-48m
14F01.jpg	6.20879	0.69511	D14-F01	cichlid7020181	SAMEA117805923	Otopharynx	panniculus	Otopharynx_panniculus	Deep	Southwest_arm		trawl at 40-48m
03H03_pollix_Placi_N_MIL.jpg	9.24755	0.817712	D03-H03	cichlid6993973	SAMEA117805551	Placidochromis	acutirostris	Placidochromis_acutirostris	Deep	Chilumba	Chiweta_beach
03H04_pollix_Placi_N_MIL.jpg	9.87434	1.03449	D03-H04	cichlid6993974	SAMEA117805552	Placidochromis	acutirostris	Placidochromis_acutirostris	Deep	Chilumba	Chiweta_beach
11I01.jpg	8.90769	0.94476	D11-I01	cichlid7020259	SAMEA117805999	Placidochromis	boops	Placidochromis_boops	Deep	Monkey_Bay		trawl at 85-95m
13F08.jpg	7.07343	0.772413	D13-F08	cichlid7020132	SAMEA117805874	Placidochromis	elongatus	Placidochromis_elongatus	Deep	Southeast_arm	north_of_Boadzulu	trawl at 45-50m
12I02.jpg	6.799	0.705041	D12-I02	cichlid7020109	SAMEA117805852	Placidochromis	elongatus	Placidochromis_elongatus	Deep	Makanjila		trawl at 30-40m
13F07.jpg	7.47999	0.817152	D13-F07	cichlid7020131	SAMEA117805873	Placidochromis	elongatus	Placidochromis_elongatus	Deep	Southeast_arm	north_of_Boadzulu	trawl at 45-50m
12J02.jpg	6.52349	0.73392	D12-J02	cichlid7020111	SAMEA117805854	Placidochromis	elongatus	Placidochromis_elongatus	Deep	Makanjila		trawl at 30-40m
13A10.jpg	6.63485	0.71424	D13-A10	cichlid7020114	SAMEA117805856	Placidochromis	elongatus	Placidochromis_elongatus	Deep	Makanjila		trawl at 30-40m
11I10.jpg	5.95353	0.809421	D11-I10	cichlid7020263	SAMEA117806003	Placidochromis	hennydaviesae	Placidochromis_hennydaviesae	Deep	Monkey_Bay		trawl at 85-95m
11H10.jpg	6.40732	0.765625	D11-H10	CICHM16429745	SAMEA117806317	Placidochromis	hennydaviesae	Placidochromis_hennydaviesae	Deep	Monkey_Bay	north_Monkey_Bay	trawl at 85-95m
12A08.jpg	7.33567	0.827827	D12-A08	cichlid7020278	SAMEA117806018	Placidochromis	mbunoides	Placidochromis_mbunoides	Deep	Monkey_Bay		trawl at 85-95m
14F03.jpg	6.13993	0.684416	D14-F03	cichlid7020182	SAMEA117805924	Placidochromis	obscurus	Placidochromis_obscurus	Deep	Southwest_arm		trawl at 40-48m
03H06_pollix_Placi_M_MIL.jpg	10.6488	0.8702	D03-H06	cichlid6993975	SAMEA117805553	Placidochromis	polli	Placidochromis_polli	Deep	Chilumba	Chiweta_beach
12J01.jpg	5.60542	0.675324	D12-J01	cichlid7020110	SAMEA117805853	Placidochromis	sp-blue-nose	Placidochromis_sp-blue-nose	Deep	Makanjila		trawl at 30-40m
11F07-2.jpg	6.42591	0.731204	D11-F07	cichlid7020247	SAMEA117805987	Placidochromis	trewavasae	Placidochromis_trewavasae	Deep	Monkey_Bay		trawl at 85-95m
12B05.jpg	7.19486	0.818896	D12-B05	cichlid7020279	SAMEA117806019	Placidochromis	trewavasae	Placidochromis_trewavasae	Deep	Monkey_Bay		trawl at 85-95m
12G10.jpg	8.04814	0.795796	D12-G10	cichlid7020102	SAMEA117805845	Placidochromis	trewavasae	Placidochromis_trewavasae	Deep	Makanjila		trawl at 20m
11F08.jpg	8.01573	0.864832	D11-F08	cichlid7020248	SAMEA117805988	Placidochromis	trewavasae	Placidochromis_trewavasae	Deep	Monkey_Bay		trawl at 85-95m
12H01.jpg	7.29226	0.804232	D12-H01	cichlid7020103	SAMEA117805846	Placidochromis	trewavasae	Placidochromis_trewavasae	Deep	Makanjila		trawl at 20m
12H02.jpg	7.50504	0.854011	D12-H02	cichlid7020104	SAMEA117805847	Placidochromis	trewavasae	Placidochromis_trewavasae	Deep	Makanjila		trawl at 20m
14A03.jpg	9.24919	1.19033	D14-A03	CICHM16429720	SAMEA4032125	Diplotaxodon	apogon	Diplotaxodon_apogon	Diplo	Cape_Maclear		trawl
13I04.jpg	11.6095	1.35467	D13-I04	CICHM16429718	SAMEA117806309	Diplotaxodon	apogon	Diplotaxodon_apogon	Diplo	Cape_Maclear		trawl
14D01.jpg	8.61505	1.12698				Diplotaxodon	apogon	Diplotaxodon_apogon	Diplo	Cape Maclear		trawl 1
13I09.jpg	13.4075	1.50774	D13-I09	cichlid6978978	SAMEA117805469	Diplotaxodon	ecclesi	Diplotaxodon_ecclesi	Diplo	Cape_Maclear		grey body
14D07.jpg	22.1665	1.57884				Diplotaxodon	greenwoodi	Diplotaxodon_greenwoodi	Diplo	Cape Maclear		trawl 1
13J03.jpg	23.0478	1.77486				Diplotaxodon	greenwoodi	Diplotaxodon_greenwoodi	Diplo	Cape Maclear		trawl 1
14D08.jpg	21.83	1.58962				Diplotaxodon	greenwoodi	Diplotaxodon_greenwoodi	Diplo	Cape Maclear		trawl 1
			2004-117	ILBCDS5879578	SAMEA2661276	Diplotaxodon	greenwoodi	Diplotaxodon_greenwoodi	Diplo
01A01_limnot_Diplo_M_MIL.jpg	16.44	1.17833	D01-A01	CICHM16429648	SAMEA4033286	Diplotaxodon	limnothrissa	Diplotaxodon_limnothrissa	Diplo	Nkhata_Bay
01A02_limnot_Diplo_N_MIL.jpg	14.6823	1.15286	D01-A02	CICHM16429649	SAMEA4032092	Diplotaxodon	limnothrissa	Diplotaxodon_limnothrissa	Diplo	Nkhata_Bay
02B09_limnot_Diplo_N_MIL.jpg	14.6165	1.19668	D02-B09	CICHM16429650	SAMEA4033287	Diplotaxodon	limnothrissa	Diplotaxodon_limnothrissa	Diplo	Nkhata_Bay
02B10_limnot_Diplo_N_MIL.jpg	15.4896	1.38765	D02-B10	CICHM16429651	SAMEA4032093	Diplotaxodon	limnothrissa	Diplotaxodon_limnothrissa	Diplo	Nkhata_Bay
04I05_limnot_Diplo_M_MIL.jpg	15.4319	1.25844	D04-I05	CICHM16429652	SAMEA4033288	Diplotaxodon	limnothrissa	Diplotaxodon_limnothrissa	Diplo	Chilumba	Chilumba_main_beach
04I06_limnot_Diplo_M_MIL.jpg	14.1347	1.18587	D04-I06	CICHM16429653	SAMEA4032094	Diplotaxodon	limnothrissa	Diplotaxodon_limnothrissa	Diplo	Chilumba	Chilumba_main_beach
11I04.jpg	11.6712	0.888664	D11-I04	cichlid7020261	SAMEA117806001	Diplotaxodon	limnothrissa	Diplotaxodon_limnothrissa	Diplo	Monkey_Bay		trawl at 85-95m
14A06.jpg	12.5153	0.920634	D14-A06	CICHM16429646	SAMEA4033285	Diplotaxodon	limnothrissa	Diplotaxodon_limnothrissa	Diplo	Cape_Maclear		trawl
14A07.jpg	12.1749	0.896031	D14-A07	CICHM16429647	SAMEA4032091	Diplotaxodon	limnothrissa	Diplotaxodon_limnothrissa	Diplo	Cape_Maclear		trawl
14A05.jpg	13.5616	1.11944	D14-A05	CICHM16429645	SAMEA4032090	Diplotaxodon	limnothrissa	Diplotaxodon_limnothrissa	Diplo	Cape_Maclear		trawl
10C04.jpg	14.7485	1.21647	D10-C04	CICHM16429656	SAMEA4033290	Diplotaxodon	limnothrissa	Diplotaxodon_limnothrissa	Diplo	Chiofu
11D09.jpg	13.7515	1.28545	D11-D09	CICHM16429658	SAMEA4033291	Diplotaxodon	limnothrissa	Diplotaxodon_limnothrissa	Diplo	Monkey_Bay	north_Monkey_Bay	trawl at 85-95m
10C07.jpg	14.147	1.23328	D10-C07	CICHM16429657	SAMEA4032096	Diplotaxodon	limnothrissa	Diplotaxodon_limnothrissa	Diplo	Chiofu
05A01.jpg	13.4297	0.945622	D05-A01	CICHM16429654	SAMEA4033289	Diplotaxodon	limnothrissa	Diplotaxodon_limnothrissa	Diplo	Chilumba	Chilumba_main_beach
05A02.jpg	14.6794	1.30708	D05-A02	CICHM16429655	SAMEA4032095	Diplotaxodon	limnothrissa	Diplotaxodon_limnothrissa	Diplo	Chilumba	Chilumba_main_beach
11G01.jpg	13.9501	1.1914	D11-G01	CICHM16429659	SAMEA4032097	Diplotaxodon	limnothrissa	Diplotaxodon_limnothrissa	Diplo	Monkey_Bay	north_Monkey_Bay	trawl at 85-95m
02C01_limnot_Diplo_F_MIL.jpg	14.2551	1.3178				Diplotaxodon	limnothrissa	Diplotaxodon_limnothrissa	Diplo	Nkatha Bay
03D10_limnot_Diplo_N_MIL.jpg	14.4658	1.19802				Diplotaxodon	limnothrissa	Diplotaxodon_limnothrissa	Diplo	Nkatha Bay
04I07_limnot_Diplo_M_MIL.jpg	14.4369	1.19551				Diplotaxodon	limnothrissa	Diplotaxodon_limnothrissa	Diplo	Chilumba	Chilumba main beach
11I07.jpg	11.5816	0.881888				Diplotaxodon	limnothrissa	Diplotaxodon_limnothrissa	Diplo	Monkey bay	north Monkey bay	trawl at 85-95m
13I06.jpg	6.10685	0.427339				Diplotaxodon	limnothrissa	Diplotaxodon_limnothrissa	Diplo	Cape Maclear		trawl 1
13I05.jpg	11.1758	0.89572				Diplotaxodon	limnothrissa	Diplotaxodon_limnothrissa	Diplo	Cape Maclear		trawl 1
10C05.jpg	12.8412	0.907416				Diplotaxodon	limnothrissa	Diplotaxodon_limnothrissa	Diplo	Chiofu
10C06.jpg	12.1091	0.907416				Diplotaxodon	limnothrissa	Diplotaxodon_limnothrissa	Diplo	Chiofu
05A03.jpg	13.2474	0.992067				Diplotaxodon	limnothrissa	Diplotaxodon_limnothrissa	Diplo	Chilumba	Chilumba main beach
13I08.jpg	11.9675	0.863892				Diplotaxodon	limnothrissa	Diplotaxodon_limnothrissa	Diplo	Cape Maclear		trawl 1
11I08.jpg	10.935	0.992192				Diplotaxodon	limnothrissa	Diplotaxodon_limnothrissa	Diplo	Monkey bay	north Monkey bay	trawl at 85-95m
			LA1	ILBCDS5879562	SAMEA2661260	Diplotaxodon	limnothrissa	Diplotaxodon_limnothrissa	Diplo	Southeast_arm
			D22-J05	cichlid7020350	SAMEA117806085	Diplotaxodon	limnothrissa	Diplotaxodon_limnothrissa	Diplo	Southwest_arm	Msaka
			D23-A04	cichlid7020359	SAMEA117806094	Diplotaxodon	limnothrissa	Diplotaxodon_limnothrissa	Diplo	Southwest_arm	Msaka
			D22-J10	cichlid7020355	SAMEA117806090	Diplotaxodon	limnothrissa	Diplotaxodon_limnothrissa	Diplo	Southwest_arm	Msaka
			D23-A03	cichlid7020358	SAMEA117806093	Diplotaxodon	limnothrissa	Diplotaxodon_limnothrissa	Diplo	Southwest_arm	Msaka
			D22-J08	cichlid7020353	SAMEA117806088	Diplotaxodon	limnothrissa	Diplotaxodon_limnothrissa	Diplo	Southwest_arm	Msaka
			D22-J03	cichlid7020348	SAMEA117806083	Diplotaxodon	limnothrissa	Diplotaxodon_limnothrissa	Diplo	Southwest_arm	Msaka
			D22-J04	cichlid7020349	SAMEA117806084	Diplotaxodon	limnothrissa	Diplotaxodon_limnothrissa	Diplo	Southwest_arm	Msaka
			D22-J07	cichlid7020352	SAMEA117806087	Diplotaxodon	limnothrissa	Diplotaxodon_limnothrissa	Diplo	Southwest_arm	Msaka
			D23-A01	cichlid7020356	SAMEA117806091	Diplotaxodon	limnothrissa	Diplotaxodon_limnothrissa	Diplo	Southwest_arm	Msaka
			D22-J09	cichlid7020354	SAMEA117806089	Diplotaxodon	limnothrissa	Diplotaxodon_limnothrissa	Diplo	Southwest_arm	Msaka
			D23-A05	cichlid7020360	SAMEA117806095	Diplotaxodon	limnothrissa	Diplotaxodon_limnothrissa	Diplo	Southwest_arm	Msaka
			D22-J02	cichlid7020347	SAMEA117806082	Diplotaxodon	limnothrissa	Diplotaxodon_limnothrissa	Diplo	Southwest_arm	Msaka
			D23-A02	cichlid7020357	SAMEA117806092	Diplotaxodon	limnothrissa	Diplotaxodon_limnothrissa	Diplo	Southwest_arm	Msaka
			D22-J01	cichlid7020346	SAMEA117806081	Diplotaxodon	limnothrissa	Diplotaxodon_limnothrissa	Diplo	Southwest_arm	Msaka
			D22-J06	cichlid7020351	SAMEA117806086	Diplotaxodon	limnothrissa	Diplotaxodon_limnothrissa	Diplo	Southwest_arm	Msaka
			D22-I10	cichlid7020345	SAMEA117806080	Diplotaxodon	limnothrissa	Diplotaxodon_limnothrissa	Diplo	Southwest_arm	Msaka
02B01_simili_Diplo_N_MIL.jpg	20.7999	1.83468	D02-B01	CICHM16429721	SAMEA4033319	Diplotaxodon	longimaxilla	Diplotaxodon_longimaxilla	Diplo	Nkhata_Bay		argenteus type variant big
04H03_argent_Diplo_M_MIL.jpg	23.6049	1.91387	D04-H03	cichlid6978873	SAMEA117805448	Diplotaxodon	longimaxilla	Diplotaxodon_longimaxilla	Diplo	Chilumba	Chilumba_main_beach	large
12B03.jpg	19.3534	1.62851	D12-B03	CICHM16429751	SAMEA4033329	Diplotaxodon	longimaxilla	Diplotaxodon_longimaxilla	Diplo	Monkey_Bay	north_Monkey_Bay	trawl at 85-95m
			D24-H09	cichlid7050712	SAMEA117806209	Diplotaxodon	longimaxilla	Diplotaxodon_longimaxilla	Diplo	Chinyankwazi		trawl; original notes also say Msaka - probably landing site
			D12-B04	CICHM16429752	SAMEA4032137	Diplotaxodon	longimaxilla	Diplotaxodon_longimaxilla	Diplo	Monkey_Bay	north_Monkey_Bay	trawl at 85-95m
			D12-B02	CICHM16429750	SAMEA4032136	Diplotaxodon	longimaxilla	Diplotaxodon_longimaxilla	Diplo	Monkey_Bay	north_Monkey_Bay	trawl at 85-95m
14A01.jpg	13.1378	1.42382	D14-A01	cichlid7020152	SAMEA117805894	Diplotaxodon	macrops	Diplotaxodon_macrops	Diplo	Cape_Maclear		trawl
14A02.jpg	10.6261	1.11276	D14-A02	cichlid7020153	SAMEA117805895	Diplotaxodon	macrops	Diplotaxodon_macrops	Diplo	Cape_Maclear		trawl
13I07.jpg	12.543	1.34903	D13-I07	cichlid7020147	SAMEA117805889	Diplotaxodon	macrops	Diplotaxodon_macrops	Diplo	Cape_Maclear		trawl
14A04.jpg	12.598	1.42391	D14-A04	cichlid7020154	SAMEA117805896	Diplotaxodon	macrops	Diplotaxodon_macrops	Diplo	Cape_Maclear		trawl
11H01.jpg	10.3608	1.179	D11-H01	cichlid6978970	SAMEA117805461	Diplotaxodon	macrops	Diplotaxodon_macrops	Diplo	Monkey_Bay
13J10.jpg	12.0289	1.36508	D13-J10	cichlid7020151	SAMEA117805893	Diplotaxodon	macrops	Diplotaxodon_macrops	Diplo	Cape_Maclear		trawl
13J09.jpg	10.7812	1.2692	D13-J09	cichlid7020150	SAMEA117805892	Diplotaxodon	macrops	Diplotaxodon_macrops	Diplo	Cape_Maclear		trawl
			DMS_SE_1	ILBCDS5879571	SAMEA2661269	Diplotaxodon	macrops	Diplotaxodon_macrops	Diplo	Southeast_arm
02B03_bigxey_Diplo_N_MIL.jpg	13.3751	1.37385	D02-B03	cichlid6978779	SAMEA117805431	Diplotaxodon	sp-bigeye-black-dorsal	Diplotaxodon_sp-bigeye-black-dorsal	Diplo	Nkhata_Bay		offshore type
02B04_bigxey_Diplo_N_MIL.jpg	13.3954	1.48938	D02-B04	cichlid6993921	SAMEA117805502	Diplotaxodon	sp-bigeye-black-dorsal	Diplotaxodon_sp-bigeye-black-dorsal	Diplo	Nkhata_Bay		big-eye offshore type
04H06_macrop_Diplo_M_MIL.jpg	14.0947	1.55843	D04-H06	cichlid6978874	SAMEA117805449	Diplotaxodon	sp-bigeye-black-dorsal	Diplotaxodon_sp-bigeye-black-dorsal	Diplo	Chilumba	Chilumba_main_beach	black dorsal
04H07_macrop_Diplo_M_MIL.jpg	13.5085	1.38087	D04-H07	cichlid6994046	SAMEA117805623	Diplotaxodon	sp-bigeye-black-dorsal	Diplotaxodon_sp-bigeye-black-dorsal	Diplo	Chilumba	Chilumba_main_beach
04H08_macrop_Diplo_M_MIL.jpg	13.3462	1.38404	D04-H08	cichlid6994047	SAMEA117805624	Diplotaxodon	sp-bigeye-black-dorsal	Diplotaxodon_sp-bigeye-black-dorsal	Diplo	Chilumba	Chilumba_main_beach
04H09_macrop_Diplo_M_MIL.jpg	13.9068	1.34365	D04-H09	cichlid6994048	SAMEA117805625	Diplotaxodon	sp-bigeye-black-dorsal	Diplotaxodon_sp-bigeye-black-dorsal	Diplo	Chilumba	Chilumba_main_beach
04H10_macrop_Diplo_M_MIL.jpg	13.6462	1.31779	D04-H10	cichlid6994049	SAMEA117805626	Diplotaxodon	sp-bigeye-black-dorsal	Diplotaxodon_sp-bigeye-black-dorsal	Diplo	Chilumba	Chilumba_main_beach
07D08.jpg	12.3899	1.49206	D07-D08	cichlid6978877	SAMEA117805451	Diplotaxodon	sp-bigeye-black-dorsal	Diplotaxodon_sp-bigeye-black-dorsal	Diplo	Chilumba	Ngara	originally assigned to D07-C02, but updated based on tree position and neighbouring well on sequencing plate
05A08.jpg	13.9425	1.46756	D05-A08	cichlid6994055	SAMEA117805632	Diplotaxodon	sp-bigeye-black-dorsal	Diplotaxodon_sp-bigeye-black-dorsal	Diplo	Chilumba	Chilumba_main_beach
05A09.jpg	14.8079	1.6129	D05-A09	cichlid6994056	SAMEA117805633	Diplotaxodon	sp-bigeye-black-dorsal	Diplotaxodon_sp-bigeye-black-dorsal	Diplo	Chilumba	Chilumba_main_beach
05A07.jpg	13.0073	1.39682	D05-A07	cichlid6994054	SAMEA117805631	Diplotaxodon	sp-bigeye-black-dorsal	Diplotaxodon_sp-bigeye-black-dorsal	Diplo	Chilumba	Chilumba_main_beach
05A06.jpg	13.3164	1.43548	D05-A06	cichlid6994053	SAMEA117805630	Diplotaxodon	sp-bigeye-black-dorsal	Diplotaxodon_sp-bigeye-black-dorsal	Diplo	Chilumba	Chilumba_main_beach
05A10.jpg	14.7531	1.55544	D05-A10	cichlid6994057	SAMEA117805634	Diplotaxodon	sp-bigeye-black-dorsal	Diplotaxodon_sp-bigeye-black-dorsal	Diplo	Chilumba	Chilumba_main_beach
05A05.jpg	14.0122	1.45312	D05-A05	cichlid6994052	SAMEA117805629	Diplotaxodon	sp-bigeye-black-dorsal	Diplotaxodon_sp-bigeye-black-dorsal	Diplo	Chilumba	Chilumba_main_beach
10C08.jpg	12.7155	1.39978	D10-C08	cichlid6978965	SAMEA117805457	Diplotaxodon	sp-bigeye-black-dorsal	Diplotaxodon_sp-bigeye-black-dorsal	Diplo	Chiofu		offshore
05B05.jpg	12.6006	1.46456	D05-B05	cichlid6994062	SAMEA117805639	Diplotaxodon	sp-bigeye-black-dorsal	Diplotaxodon_sp-bigeye-black-dorsal	Diplo	Chilumba	Chilumba_main_beach
05B01.jpg	12.9405	1.5871	D05-B01	cichlid6994058	SAMEA117805635	Diplotaxodon	sp-bigeye-black-dorsal	Diplotaxodon_sp-bigeye-black-dorsal	Diplo	Chilumba	Chilumba_main_beach
05B03.jpg	12.9321	1.42355	D05-B03	cichlid6994060	SAMEA117805637	Diplotaxodon	sp-bigeye-black-dorsal	Diplotaxodon_sp-bigeye-black-dorsal	Diplo	Chilumba	Chilumba_main_beach
05B02.jpg	13.9027	1.66646	D05-B02	cichlid6994059	SAMEA117805636	Diplotaxodon	sp-bigeye-black-dorsal	Diplotaxodon_sp-bigeye-black-dorsal	Diplo	Chilumba	Chilumba_main_beach
02B08_holoch_Diplo_N_MIL.jpg	13.5565	1.23468				Diplotaxodon	sp-bigeye-black-dorsal	Diplotaxodon_sp-bigeye-black-dorsal	Diplo	Nkatha Bay
			2004-303	ILBCDS5879554	SAMEA2661252	Diplotaxodon	sp-bigeye-black-dorsal	Diplotaxodon_sp-bigeye-black-dorsal	Diplo	Nkhata_Bay
			2004-342	ILBCDS6101020	SAMEA115846659	Diplotaxodon	sp-bigeye-white-dorsal	Diplotaxodon_sp-bigeye-white-dorsal	Diplo	Chipoka
02B06_holoch_Diplo_N_MIL.jpg	14.8771	1.18313				Diplotaxodon	sp-holochromis	Diplotaxodon_sp-holochromis	Diplo	Nkatha Bay
02B07_holoch_Diplo_N_MIL.jpg	15.875	1.18727				Diplotaxodon	sp-holochromis	Diplotaxodon_sp-holochromis	Diplo	Nkatha Bay
03D06_holoch_Diplo_N_MIL.jpg	14.3392	1.09502				Diplotaxodon	sp-holochromis	Diplotaxodon_sp-holochromis	Diplo	Nkatha Bay
03D07_holoch_Diplo_N_MIL.jpg	14.9111	1.0376				Diplotaxodon	sp-holochromis	Diplotaxodon_sp-holochromis	Diplo	Nkatha Bay
03D08_holoch_Diplo_N_MIL.jpg	14.7053	1.13272				Diplotaxodon	sp-holochromis	Diplotaxodon_sp-holochromis	Diplo	Nkatha Bay
03D09_holoch_Diplo_N_MIL.jpg	15.1687	1.07981				Diplotaxodon	sp-holochromis	Diplotaxodon_sp-holochromis	Diplo	Nkatha Bay
02B05_holoch_Diplo_N_MIL.jpg	15.405	1.28028	D02-B05	cichlid6978780	SAMEA5737581	Diplotaxodon	sp-holochromis-1	Diplotaxodon_sp-holochromis-1	Diplo	Nkhata_Bay
03A03_bigxho_Diplo_F_MIL.jpg	18.407	1.4499	D03-A03	cichlid6978788	SAMEA5737582	Diplotaxodon	sp-holochromis-2	Diplotaxodon_sp-holochromis-2	Diplo	Nkhata_Bay		big
05A04.jpg	14.0416	1.25397	D05-A04	cichlid6978875	SAMEA5737583	Diplotaxodon	sp-limnothrissa-black-dorsal	Diplotaxodon_sp-limnothrissa-black-dorsal	Diplo	Chilumba	Chilumba_main_beach
05B04.jpg	14.2532	1.30126	D05-B04	cichlid6994061	SAMEA117805638	Diplotaxodon	sp-limnothrissa-black-dorsal	Diplotaxodon_sp-limnothrissa-black-dorsal	Diplo	Chilumba	Chilumba_main_beach
04I04_limnot_Diplo_M_MIL.jpg	11.6097	1.15659	D04-I04	CICHM16429719	SAMEA4033318	Diplotaxodon	sp-limnothrissa-black-pelvic	Diplotaxodon_sp-limnothrissa-black-pelvic	Diplo	Chilumba	Chilumba_main_beach
			223	ILBCDS6101029	SAMEA6147774	Diplotaxodon	sp-ngulube	Diplotaxodon_sp-ngulube	Diplo	Nkhata_Bay
			2004-A83	ILBCDS6101028	SAMEA3388871	Pallidochromis	tokolosh	Pallidochromis_tokolosh	Diplo	Southeast_arm
07F10.jpg	10.1379	0.751047	D07-F10	CICHM16429660	SAMEA117806298	Abactochromis	labrosus	Abactochromis_labrosus	Mbuna	Chilumba	Chitande_island
08I01.jpg	8.17919	0.663138	D08-I01	cichlid6994245	NA	Abactochromis	labrosus	Abactochromis_labrosus	Mbuna	Chiofu		sequence clusters deeply with benthics not with AbaLab1 but photo looks good to George
01I02_elonga_Pseud_N_MIL.jpg	6.13138	0.553518				Chindongo	elongatus	Chindongo_elongatus	Mbuna	Nkatha Bay	Viking reef	chased in net
03E06_elonga_Pseud_N_MIL.jpg	5.52189	0.468792				Chindongo	elongatus	Chindongo_elongatus	Mbuna	Nkatha Bay	Playground point	chased in net
03G04_elonga_Pseud_N_MIL.jpg	4.79653	0.457093				Chindongo	elongatus	Chindongo_elongatus	Mbuna	Nkatha Bay	Viking reef	caught with hand net
06B03.jpg	6.25165	0.499974				Chindongo	elongatus	Chindongo_elongatus	Mbuna	Chilumba	Chitande Island	chased in net
06B06.jpg	5.95702	0.518928				Chindongo	elongatus	Chindongo_elongatus	Mbuna	Chilumba	Chitande Island	chased in net
06B04.jpg	6.90027	0.597795				Chindongo	elongatus	Chindongo_elongatus	Mbuna	Chilumba	Chitande Island	chased in net
02A06_minutu_Pseud_M_MIL.jpg	5.69197	0.484284	D02-A06	cichlid6978778	SAMEA117805430	Chindongo	minutus	Chindongo_minutus	Mbuna	Nkhata_Bay	Viking_reef	initially Pseudotropheus minutus
03E08_modest_Pseud_N_MIL.jpg	5.88435	0.528458	D03-E08	cichlid6978864	SAMEA117805440	Chindongo	minutus	Chindongo_minutus	Mbuna	Nkhata_Bay	Playground_point	initially Pseudotropheus modestus; sequence clusters with Chindongo minutus, and George confirms from photo this change of name
02A09_minutu_Pseud_F_MIL.jpg	5.53675	0.497689				Chindongo	minutus	Chindongo_minutus	Mbuna	Nkatha Bay	Viking reef	chased in net
02A10_minutu_Pseud_F_MIL.jpg	5.47317	0.443648				Chindongo	minutus	Chindongo_minutus	Mbuna	Nkatha Bay	Viking reef	chased in net
01D02_elonga_Pseud_M_MIL.jpg	6.80691	0.612986	D01-D02	cichlid6978770	SAMEA5806193	Chindongo	sp-elongatus-nkhata-brown	Chindongo_sp-elongatus-nkhata-brown	Mbuna	Nkhata_Bay	Kampango_point	initially Pseudotropheus elongatus
03B07_elegan_Pseud_M_MIL.jpg	6.10743	0.496254	D03-B07	cichlid6978863	SAMEA117805439	Chindongo	sp-elongatus-ruarwe	Chindongo_sp-elongatus-ruarwe	Mbuna	Nkhata_Bay	Playground_point	black and blue
01H03_microg_Petro_M_MIL.jpg	7.41714	0.608911	D01-H03	cichlid6993908	SAMEA117805489	Cyathochromis	obliquidens	Cyathochromis_obliquidens	Mbuna	Nkhata_Bay	Viking_reef	hard to ID because of colour loss
01H06_microg_Petro_M_MIL.jpg	8.77568	0.716801	D01-H06	cichlid6993911	SAMEA117805492	Cyathochromis	obliquidens	Cyathochromis_obliquidens	Mbuna	Nkhata_Bay	Viking_reef	hard to ID
10E06.jpg	8.35979	0.795644	D10-E06	CICHM16429772	SAMEA117806322	Cyathochromis	obliquidens	Cyathochromis_obliquidens	Mbuna	Chiofu
10I02.jpg	7.20266	0.497376	D10-I02	cichlid6978968	SAMEA117805459	Cynotilapia	afra	Cynotilapia_afra	Mbuna	Chiofu		black
01E06_afraxx_Cynot_M_MIL.jpg	5.30709	0.4649				Cynotilapia	afra	Cynotilapia_afra	Mbuna	Nkatha Bay	Kampango point	chased in net
03A08_aurifr_Cynot_M_MIL.jpg	6.48321	0.576152	D03-A08	cichlid6978790	SAMEA117805438	Cynotilapia	aurifrons	Cynotilapia_aurifrons	Mbuna	Nkhata_Bay	Playground_point
03B01_aurifr_Cynot_M_MIL.jpg	6.50792	0.576114				Cynotilapia	aurifrons	Cynotilapia_aurifrons	Mbuna	Nkatha Bay	Playground point	chased in net
10I03.jpg	6.59288	0.535912				Cynotilapia	aurifrons_black	Cynotilapia_aurifrons_black	Mbuna	Chiofu		chased in net
01E05_afraxx_Cynot_M_MIL.jpg	5.75155	0.491914	D01-E05	cichlid6978771	SAMEA104139122	Cynotilapia	zebroides	Cynotilapia_zebroides	Mbuna	Nkhata_Bay	Kampango_point
01E08_afraxx_Cynot_M_MIL.jpg	5.71676	0.489428	D01-E08	cichlid6978773	SAMEA104139124	Cynotilapia	zebroides	Cynotilapia_zebroides	Mbuna	Nkhata_Bay	Kampango_point
01F04_afraxx_Cynot_M_MIL.jpg	5.65775	0.48564	D01-F04	cichlid6978774	SAMEA104139125	Cynotilapia	zebroides	Cynotilapia_zebroides	Mbuna	Nkhata_Bay	Kampango_point
09G08.jpg	6.24839	0.550212	D09-G08	cichlid6978961	SAMEA104139137	Cynotilapia	zebroides	Cynotilapia_zebroides	Mbuna	Chiofu
09E09.jpg	6.43201	0.5263	D09-E09	cichlid6978883	SAMEA104139131	Cynotilapia	zebroides	Cynotilapia_zebroides	Mbuna	Chiofu
09E08.jpg	6.11236	0.50256	D09-E08	cichlid6978882	SAMEA104139130	Cynotilapia	zebroides	Cynotilapia_zebroides	Mbuna	Chiofu
09G06.jpg	6.04962	0.52355	D09-G06	cichlid6978960	SAMEA104139136	Cynotilapia	zebroides	Cynotilapia_zebroides	Mbuna	Chiofu
09E04.jpg	5.85307	0.557772	D09-E04	cichlid6978881	SAMEA104139129	Cynotilapia	zebroides	Cynotilapia_zebroides	Mbuna	Chiofu
09E10.jpg	5.64761	0.547352	D09-E10	cichlid6978884	SAMEA104139132	Cynotilapia	zebroides	Cynotilapia_zebroides	Mbuna	Chiofu
09G04.jpg	6.0945	0.57882	D09-G04	cichlid6978959	SAMEA104139135	Cynotilapia	zebroides	Cynotilapia_zebroides	Mbuna	Chiofu
09F03.jpg	5.72011	0.510384	D09-F03	cichlid6978885	SAMEA104139133	Cynotilapia	zebroides	Cynotilapia_zebroides	Mbuna	Chiofu
09F10.jpg	5.95886	0.5208	D09-F10	cichlid6978886	SAMEA104139134	Cynotilapia	zebroides	Cynotilapia_zebroides	Mbuna	Chiofu
01D01_mentox_Genyo_N_MIL.jpg	6.30877	0.555525				Genyochromis	mento	Genyochromis_mento	Mbuna	Nkatha Bay	Kampango point	chased in net
01G09_mentox_Genyo_N_MIL.jpg	6.91458	0.663152				Genyochromis	mento	Genyochromis_mento	Mbuna	Nkatha Bay	Viking reef	chased in net
03B09_mentox_Genyo_N_MIL.jpg	7.22081	0.667948				Genyochromis	mento	Genyochromis_mento	Mbuna	Nkatha Bay	Playground point	chased in net
01B09_lawsix_Gephy_M_MIL.jpg	9.72985	0.833167	D01-B09	CICHM16429666	SAMEA4032099	Gephyrochromis	lawsi	Gephyrochromis_lawsi	Mbuna	Nkhata_Bay	Kampango_point
01C08_lawsix_Gephy_M_MIL.jpg	8.82874	0.697386				Gephyrochromis	lawsi	Gephyrochromis_lawsi	Mbuna	Nkatha Bay	Kampango point	chased in net
01C09_lawsix_Gephy_M_MIL.jpg	9.38203	0.736509				Gephyrochromis	lawsi	Gephyrochromis_lawsi	Mbuna	Nkatha Bay	Kampango point	chased in net
01E02_lawsix_Gephy_M_MIL.jpg	9.45507	0.82315				Gephyrochromis	lawsi	Gephyrochromis_lawsi	Mbuna	Nkatha Bay	Kampango point	chased in net
09G01.jpg	7.01608	0.592536				Gephyrochromis	mento	Gephyrochromis_mento	Mbuna	Chiofu		chased in net
07H01.jpg	6.28555	0.539786	D07-H01	cichlid6994216	SAMEA117805789	Gephyrochromis	sp-zebroides	Gephyrochromis_sp-zebroides	Mbuna	Chiofu	main_bay
09F01.jpg	5.61855	0.497307	D09-F01	cichlid6994252	SAMEA117805822	Gephyrochromis	sp-zebroides	Gephyrochromis_sp-zebroides	Mbuna	Chiofu
10I04.jpg	8.06516	0.714978				Gephyrochromis	zebroides	Gephyrochromis_zebroides	Mbuna	Chiofu		chased in net
10I05.jpg	8.48393	0.646002				Gephyrochromis	zebroides	Gephyrochromis_zebroides	Mbuna	Chiofu		chased in net
10J04.jpg	7.77933	0.801955				Gephyrochromis	zebroides	Gephyrochromis_zebroides	Mbuna	Chiofu		chased in net
10J03.jpg	7.95637	0.71792				Gephyrochromis	zebroides	Gephyrochromis_zebroides	Mbuna	Chiofu		chased in net
03F01_fuelle_Labeo_N_MIL.jpg	5.63377	0.520596	D03-F01	CICHM16429678	SAMEA4032103	Labeotropheus	fuelleborni	Labeotropheus_fuelleborni	Mbuna	Nkhata_Bay	Viking_reef
04B07_fuelle_Labeo_F_MIL.jpg	9.92798	0.700188	D04-B07	cichlid6978870	SAMEA117805446	Labeotropheus	fuelleborni	Labeotropheus_fuelleborni	Mbuna	Chilumba	Mphanga_rocks
05F08.jpg	7.22861	0.53941	D05-F08	cichlid6994100	SAMEA117805675	Labeotropheus	fuelleborni	Labeotropheus_fuelleborni	Mbuna	Chilumba	Luwino_reef
05F09.jpg	7.72097	0.618891	D05-F09	cichlid6994101	SAMEA117805676	Labeotropheus	fuelleborni	Labeotropheus_fuelleborni	Mbuna	Chilumba	Luwino_reef
05I04.jpg	12.0633	0.765429	D05-I04	cichlid6994120	SAMEA117805695	Labeotropheus	fuelleborni	Labeotropheus_fuelleborni	Mbuna	Chilumba	Luwino_reef
05E09.jpg	7.14214	0.566928	D05-E09	cichlid6994091	SAMEA117805667	Labeotropheus	fuelleborni	Labeotropheus_fuelleborni	Mbuna	Chilumba	Luwino_reef
05E08.jpg	7.02977	0.598272	D05-E08	cichlid6994090	SAMEA117805666	Labeotropheus	fuelleborni	Labeotropheus_fuelleborni	Mbuna	Chilumba	Luwino_reef
10C03.jpg	12.4513	0.875984	D10-C03	CICHM16429681	SAMEA4033300	Labeotropheus	fuelleborni	Labeotropheus_fuelleborni	Mbuna	Chiofu
05C09.jpg	7.49743	0.603704	D05-C09	cichlid6994072	SAMEA117805649	Labeotropheus	fuelleborni	Labeotropheus_fuelleborni	Mbuna	Chilumba	Luwino_reef
05C08.jpg	8.22446	0.69256	D05-C08	cichlid6994071	SAMEA117805648	Labeotropheus	fuelleborni	Labeotropheus_fuelleborni	Mbuna	Chilumba	Luwino_reef
06H03.jpg	7.7471	0.59892	D06-H03	cichlid6994192	SAMEA117805766	Labeotropheus	fuelleborni	Labeotropheus_fuelleborni	Mbuna	Chilumba	Chitande_island	OB
05C10.jpg	9.31814	0.734187	D05-C10	CICHM16429679	SAMEA4033299	Labeotropheus	fuelleborni	Labeotropheus_fuelleborni	Mbuna	Chilumba	Luwino_reef
06H02.jpg	9.80614	0.740156	D06-H02	CICHM16429680	SAMEA4032104	Labeotropheus	fuelleborni	Labeotropheus_fuelleborni	Mbuna	Chilumba	Chitande_island	OB
05E02.jpg	7.07849	0.62012	D05-E02	cichlid6994084	SAMEA117805660	Labeotropheus	fuelleborni	Labeotropheus_fuelleborni	Mbuna	Chilumba	Luwino_reef
05C07.jpg	7.52682	0.645504	D05-C07	cichlid6994070	SAMEA117805647	Labeotropheus	fuelleborni	Labeotropheus_fuelleborni	Mbuna	Chilumba	Luwino_reef
06H01.jpg	11.5697	0.827913	D06-H01	cichlid6994191	SAMEA117805765	Labeotropheus	fuelleborni	Labeotropheus_fuelleborni	Mbuna	Chilumba	Chitande_island
05E01.jpg	7.28858	0.587153	D05-E01	cichlid6994082	SAMEA117805659	Labeotropheus	fuelleborni	Labeotropheus_fuelleborni	Mbuna	Chilumba	Luwino_reef
05E10.jpg	6.31926	0.58238	D05-E10	cichlid6994092	SAMEA117805668	Labeotropheus	fuelleborni	Labeotropheus_fuelleborni	Mbuna	Chilumba	Luwino_reef
05C01.jpg	8.72203	0.681648	D05-C01	cichlid6994064	SAMEA117805641	Labeotropheus	fuelleborni	Labeotropheus_fuelleborni	Mbuna	Chilumba	Luwino_reef
05F03.jpg	7.86288	0.603098	D05-F03	cichlid6994095	SAMEA117805671	Labeotropheus	fuelleborni	Labeotropheus_fuelleborni	Mbuna	Chilumba	Luwino_reef
05D01.jpg	9.39254	0.70857	D05-D01	cichlid6994073	SAMEA117805650	Labeotropheus	fuelleborni	Labeotropheus_fuelleborni	Mbuna	Chilumba	Luwino_reef
05D02.jpg	9.14399	0.682453	D05-D02	cichlid6994074	SAMEA117805651	Labeotropheus	fuelleborni	Labeotropheus_fuelleborni	Mbuna	Chilumba	Luwino_reef
05F04.jpg	7.16971	0.603174	D05-F04	cichlid6994096	NA	Labeotropheus	fuelleborni	Labeotropheus_fuelleborni	Mbuna	Chilumba	Luwino_reef
05F05.jpg	7.80927	0.591926	D05-F05	cichlid6994097	SAMEA117805672	Labeotropheus	fuelleborni	Labeotropheus_fuelleborni	Mbuna	Chilumba	Luwino_reef
05F07.jpg	6.67983	0.59774	D05-F07	cichlid6994099	SAMEA117805674	Labeotropheus	fuelleborni	Labeotropheus_fuelleborni	Mbuna	Chilumba	Luwino_reef
05F06.jpg	6.89829	0.607696	D05-F06	cichlid6994098	SAMEA117805673	Labeotropheus	fuelleborni	Labeotropheus_fuelleborni	Mbuna	Chilumba	Luwino_reef
05D04.jpg	8.56941	0.63476	D05-D04	cichlid6994075	SAMEA117805652	Labeotropheus	fuelleborni	Labeotropheus_fuelleborni	Mbuna	Chilumba	Luwino_reef
09J01.jpg	10.1224	0.741132				Labeotropheus	fuelleborni	Labeotropheus_fuelleborni	Mbuna	Chiofu		chased in net
10E02.jpg	7.79441	0.6734				Labeotropheus	fuelleborni	Labeotropheus_fuelleborni	Mbuna	Chiofu		chased in net
09B06.jpg	9.5809	0.76847				Labeotropheus	fuelleborni	Labeotropheus_fuelleborni	Mbuna	Chiofu		chased in net
09B05.jpg	9.48968	0.785325				Labeotropheus	fuelleborni	Labeotropheus_fuelleborni	Mbuna	Chiofu		chased in net
03B10_trewav_Labeo_M_MIL.jpg	6.8105	0.54332	D03-B10	CICHM16429674	SAMEA4032101	Labeotropheus	trewavasae	Labeotropheus_trewavasae	Mbuna	Nkhata_Bay	Playground_point	pale blue
04A10_trewav_Labeo_M_MIL.jpg	11.4017	0.747762	D04-A10	CICHM16429675	SAMEA4033297	Labeotropheus	trewavasae	Labeotropheus_trewavasae	Mbuna	Chilumba	Mphanga_rocks
04B01_trewav_Labeo_M_MIL.jpg	10.9959	0.681293	D04-B01	cichlid6993999	SAMEA117805576	Labeotropheus	trewavasae	Labeotropheus_trewavasae	Mbuna	Chilumba	Mphanga_rocks
04B02_trewav_Labeo_M_MIL.jpg	10.5588	0.637303	D04-B02	cichlid6994000	SAMEA117805577	Labeotropheus	trewavasae	Labeotropheus_trewavasae	Mbuna	Chilumba	Mphanga_rocks
04B03_trewav_Labeo_M_MIL.jpg	9.24237	0.605568	D04-B03	cichlid6994001	SAMEA117805578	Labeotropheus	trewavasae	Labeotropheus_trewavasae	Mbuna	Chilumba	Mphanga_rocks
04B04_trewav_Labeo_M_MIL.jpg	9.94396	0.687572	D04-B04	cichlid6994002	SAMEA117805579	Labeotropheus	trewavasae	Labeotropheus_trewavasae	Mbuna	Chilumba	Mphanga_rocks
04B05_trewav_Labeo_F_MIL.jpg	10.0188	0.753865	D04-B05	cichlid6994003	SAMEA117805580	Labeotropheus	trewavasae	Labeotropheus_trewavasae	Mbuna	Chilumba	Mphanga_rocks
04B06_trewav_Labeo_F_MIL.jpg	8.39809	0.608722	D04-B06	cichlid6994004	SAMEA117805581	Labeotropheus	trewavasae	Labeotropheus_trewavasae	Mbuna	Chilumba	Mphanga_rocks
05D09.jpg	9.09767	0.709676	D05-D09	cichlid6994080	SAMEA117805657	Labeotropheus	trewavasae	Labeotropheus_trewavasae	Mbuna	Chilumba	Luwino_reef
05D08.jpg	8.07584	0.555555	D05-D08	cichlid6994079	SAMEA117805656	Labeotropheus	trewavasae	Labeotropheus_trewavasae	Mbuna	Chilumba	Luwino_reef
09B08.jpg	8.31537	0.749952	D09-B08	CICHM16429677	SAMEA4033298	Labeotropheus	trewavasae	Labeotropheus_trewavasae	Mbuna	Chiofu
05E03.jpg	7.73733	0.571428	D05-E03	cichlid6994085	SAMEA117805661	Labeotropheus	trewavasae	Labeotropheus_trewavasae	Mbuna	Chilumba	Luwino_reef
05C05.jpg	9.63595	0.749616	D05-C05	cichlid6994068	SAMEA117805645	Labeotropheus	trewavasae	Labeotropheus_trewavasae	Mbuna	Chilumba	Luwino_reef
05C04.jpg	8.67858	0.682195	D05-C04	cichlid6994067	SAMEA117805644	Labeotropheus	trewavasae	Labeotropheus_trewavasae	Mbuna	Chilumba	Luwino_reef
05C06.jpg	8.66853	0.735402	D05-C06	cichlid6994069	SAMEA117805646	Labeotropheus	trewavasae	Labeotropheus_trewavasae	Mbuna	Chilumba	Luwino_reef
05E05.jpg	7.8925	0.603098	D05-E05	cichlid6994087	SAMEA117805663	Labeotropheus	trewavasae	Labeotropheus_trewavasae	Mbuna	Chilumba	Luwino_reef
05C03.jpg	8.87527	0.771064	D05-C03	cichlid6994066	SAMEA117805643	Labeotropheus	trewavasae	Labeotropheus_trewavasae	Mbuna	Chilumba	Luwino_reef
05C02.jpg	8.25474	0.603704	D05-C02	cichlid6994065	SAMEA117805642	Labeotropheus	trewavasae	Labeotropheus_trewavasae	Mbuna	Chilumba	Luwino_reef
05E04.jpg	7.0863	0.566856	D05-E04	cichlid6994086	SAMEA117805662	Labeotropheus	trewavasae	Labeotropheus_trewavasae	Mbuna	Chilumba	Luwino_reef
05E06.jpg	7.26866	0.515493	D05-E06	cichlid6994088	SAMEA117805664	Labeotropheus	trewavasae	Labeotropheus_trewavasae	Mbuna	Chilumba	Luwino_reef
05E07.jpg	4.29986	0.330486	D05-E07	cichlid6994089	SAMEA117805665	Labeotropheus	trewavasae	Labeotropheus_trewavasae	Mbuna	Chilumba	Luwino_reef
05F02.jpg	9.28029	0.724316	D05-F02	cichlid6994094	SAMEA117805670	Labeotropheus	trewavasae	Labeotropheus_trewavasae	Mbuna	Chilumba	Luwino_reef
05D03.jpg	9.38835	0.650711	D05-D03	CICHM16429676	SAMEA4032102	Labeotropheus	trewavasae	Labeotropheus_trewavasae	Mbuna	Chilumba	Luwino_reef
05F01.jpg	8.75791	0.645586	D05-F01	cichlid6994093	SAMEA117805669	Labeotropheus	trewavasae	Labeotropheus_trewavasae	Mbuna	Chilumba	Luwino_reef
05D06.jpg	9.29621	0.692736	D05-D06	cichlid6994077	SAMEA117805654	Labeotropheus	trewavasae	Labeotropheus_trewavasae	Mbuna	Chilumba	Luwino_reef
05D07.jpg	8.91236	0.614016	D05-D07	cichlid6994078	SAMEA117805655	Labeotropheus	trewavasae	Labeotropheus_trewavasae	Mbuna	Chilumba	Luwino_reef
05D05.jpg	10.3408	0.843642	D05-D05	cichlid6994076	SAMEA117805653	Labeotropheus	trewavasae	Labeotropheus_trewavasae	Mbuna	Chilumba	Luwino_reef
05D10.jpg	8.32636	0.671703	D05-D10	cichlid6994081	SAMEA117805658	Labeotropheus	trewavasae	Labeotropheus_trewavasae	Mbuna	Chilumba	Luwino_reef
10F01.jpg	7.15692	0.599982				Labeotropheus	trewavasae	Labeotropheus_trewavasae	Mbuna	Chiofu		chased in net
09B09.jpg	4.0253	0.31572				Labeotropheus	trewavasae	Labeotropheus_trewavasae	Mbuna	Chiofu		chased in net
10A06.jpg	6.84537	0.549284				Labeotropheus	trewavasae	Labeotropheus_trewavasae	Mbuna	Chiofu		chased in net
10E01.jpg	7.48555	0.64573				Labeotropheus	trewavasae	Labeotropheus_trewavasae	Mbuna	Chiofu		chased in net
10A05.jpg	7.03748	0.57589				Labeotropheus	trewavasae	Labeotropheus_trewavasae	Mbuna	Chiofu		chased in net
10C02.jpg	8.9429	0.735631				Labeotropheus	trewavasae	Labeotropheus_trewavasae	Mbuna	Chiofu		chased in net
10A02.jpg	9.30899	0.711321				Labeotropheus	trewavasae	Labeotropheus_trewavasae	Mbuna	Chiofu		chased in net
09C09.jpg	6.4076	0.568404				Labeotropheus	trewavasae	Labeotropheus_trewavasae	Mbuna	Chiofu		chased in net
08J08.jpg	7.92171	0.603117				Labeotropheus	trewavasae	Labeotropheus_trewavasae	Mbuna	Chiofu		chased in net
10C01.jpg	10.1212	0.711252				Labeotropheus	trewavasae	Labeotropheus_trewavasae	Mbuna	Chiofu		chased in net
08J04.jpg	8.6372	0.739536				Labeotropheus	trewavasae	Labeotropheus_trewavasae	Mbuna	Chiofu		chased in net
09C10.jpg	6.85851	0.589456				Labeotropheus	trewavasae	Labeotropheus_trewavasae	Mbuna	Chiofu		chased in net
08H01.jpg	8.6515	0.649202				Labeotropheus	trewavasae	Labeotropheus_trewavasae	Mbuna	Chiofu	south of main bay on rocks	chased in net
09A02.jpg	7.49925	0.659673				Labeotropheus	trewavasae	Labeotropheus_trewavasae	Mbuna	Chiofu		chased in net
09B10.jpg	8.3738	0.669778				Labeotropheus	trewavasae	Labeotropheus_trewavasae	Mbuna	Chiofu		chased in net
10F02.jpg	6.08475	0.502608				Labidochromis	c.f._vellicans	Labidochromis_c.f._vellicans	Mbuna	Chiofu		chased in net
10F03.jpg	5.41534	0.47619				Labidochromis	c.f._vellicans	Labidochromis_c.f._vellicans	Mbuna	Chiofu		chased in net
10D03.jpg	6.02365	0.507888				Labidochromis	c.f._vellicans	Labidochromis_c.f._vellicans	Mbuna	Chiofu		chased in net
10D02.jpg	5.60309	0.49992				Labidochromis	c.f._vellicans	Labidochromis_c.f._vellicans	Mbuna	Chiofu		chased in net
10F10.jpg	5.59839	0.502608				Labidochromis	c.f._vellicans	Labidochromis_c.f._vellicans	Mbuna	Chiofu		chased in net
10D04.jpg	5.48481	0.47115				Labidochromis	c.f._vellicans	Labidochromis_c.f._vellicans	Mbuna	Chiofu		chased in net
10A07.jpg	6.02802	0.507738				Labidochromis	c.f._vellicans	Labidochromis_c.f._vellicans	Mbuna	Chiofu		chased in net
10G01.jpg	5.53641	0.515774				Labidochromis	c.f._vellicans	Labidochromis_c.f._vellicans	Mbuna	Chiofu		chased in net
09C08.jpg	7.08043	0.568404				Labidochromis	c.f._vellicans	Labidochromis_c.f._vellicans	Mbuna	Chiofu		chased in net
09C05.jpg	5.94969	0.481666				Labidochromis	c.f._vellicans	Labidochromis_c.f._vellicans	Mbuna	Chiofu		chased in net
09C06.jpg	5.6052	0.515529				Labidochromis	c.f._vellicans	Labidochromis_c.f._vellicans	Mbuna	Chiofu		chased in net
10A08.jpg	5.2249	0.46368				Labidochromis	c.f._vellicans	Labidochromis_c.f._vellicans	Mbuna	Chiofu		chased in net
10A09.jpg	4.71244	0.440879				Labidochromis	c.f._vellicans	Labidochromis_c.f._vellicans	Mbuna	Chiofu		chased in net
09D01.jpg	6.51937	0.558275				Labidochromis	c.f._vellicans	Labidochromis_c.f._vellicans	Mbuna	Chiofu		chased in net
10D08.jpg	5.24684	0.427097				Labidochromis	c.f._vellicans	Labidochromis_c.f._vellicans	Mbuna	Chiofu		chased in net
09D02.jpg	6.72105	0.539682				Labidochromis	c.f._vellicans	Labidochromis_c.f._vellicans	Mbuna	Chiofu		chased in net
10F09.jpg	5.8367	0.479182				Labidochromis	c.f._vellicans	Labidochromis_c.f._vellicans	Mbuna	Chiofu		chased in net
09D06.jpg	5.19803	0.52905				Labidochromis	c.f._vellicans	Labidochromis_c.f._vellicans	Mbuna	Chiofu		chased in net
09F06.jpg	5.87233	0.521213				Labidochromis	c.f._vellicans	Labidochromis_c.f._vellicans	Mbuna	Chiofu		chased in net
03A07_cerale_Labid_U_MIL.jpg	5.80282	0.449734	D03-A07	CICHM16429667	SAMEA117806300	Labidochromis	caeruleus	Labidochromis_caeruleus	Mbuna	Nkhata_Bay	Playground_point
03E04_unknow_Labid_N_MIL.jpg	6.1258	0.546163	D03-E04	cichlid6993963	SAMEA117805541	Labidochromis	maculicauda	Labidochromis_maculicauda	Mbuna	Nkhata_Bay	Playground_point
03E05_unknow_Labid_N_MIL.jpg	5.86489	0.575212				Labidochromis	sp.	Labidochromis_sp.	Mbuna	Nkatha Bay	Playground point	chased in net
07F08.jpg	4.8339	0.440545				Labidochromis	sp.	Labidochromis_sp.	Mbuna	Chilumba	Chitande Island	chased in net
09A09.jpg	6.01872	0.499968				Labidochromis	sp.	Labidochromis_sp.	Mbuna	Chiofu		chased in net
09C02.jpg	6.64562	0.528411	D09-C02	cichlid6994250	SAMEA117805820	Labidochromis	vellicans	Labidochromis_vellicans	Mbuna	Chiofu
02E07_aurora_Mayla_M_MIL.jpg	7.84507	0.857331	D02-E07	cichlid6978783	SAMEA104139126	Maylandia	aurora	Maylandia_aurora	Mbuna	Nkhata_Bay	Playground_point
01B07_callai_Mayla_F_MIL.jpg	6.61568	0.5973	D01-B07	cichlid6978769	SAMEA104139121	Maylandia	callainos	Maylandia_callainos	Mbuna	Nkhata_Bay	Kampango_point	white morph
06E10.jpg	7.29972	0.505248	D06-E10	cichlid6994171	SAMEA117805746	Maylandia	callainos	Maylandia_callainos	Mbuna	Chilumba	Chitande_island	blue
06E05.jpg	7.94462	0.557379	D06-E05	cichlid6994166	SAMEA117805741	Maylandia	callainos	Maylandia_callainos	Mbuna	Chilumba	Chitande_island	blue
06E07.jpg	7.92	0.595728	D06-E07	cichlid6994168	SAMEA117805743	Maylandia	callainos	Maylandia_callainos	Mbuna	Chilumba	Chitande_island	blue
06E06.jpg	8.03227	0.54055	D06-E06	cichlid6994167	SAMEA117805742	Maylandia	callainos	Maylandia_callainos	Mbuna	Chilumba	Chitande_island	blue
06E02.jpg	7.77411	0.605304	D06-E02	cichlid6994164	SAMEA117805739	Maylandia	callainos	Maylandia_callainos	Mbuna	Chilumba	Chitande_island	blue
06G01.jpg	5.28866	0.481185	D06-G01	cichlid6994183	SAMEA117805757	Maylandia	callainos	Maylandia_callainos	Mbuna	Chilumba	Chitande_island	OB
06E03.jpg	7.85976	0.59136	D06-E03	cichlid6994165	SAMEA117805740	Maylandia	callainos	Maylandia_callainos	Mbuna	Chilumba	Chitande_island	blue
06F05.jpg	6.88548	0.505297	D06-F05	cichlid6994176	SAMEA117805751	Maylandia	callainos	Maylandia_callainos	Mbuna	Chilumba	Chitande_island	OB
06F04.jpg	7.69647	0.583794	D06-F04	cichlid6994175	SAMEA117805750	Maylandia	callainos	Maylandia_callainos	Mbuna	Chilumba	Chitande_island	OB
06F10.jpg	6.32096	0.49703	D06-F10	cichlid6994182	SAMEA117805756	Maylandia	callainos	Maylandia_callainos	Mbuna	Chilumba	Chitande_island	OB
06F06.jpg	6.80424	0.5376	D06-F06	cichlid6994177	SAMEA117805752	Maylandia	callainos	Maylandia_callainos	Mbuna	Chilumba	Chitande_island	OB
06F07.jpg	6.91197	0.54345	D06-F07	cichlid6994178	SAMEA117805753	Maylandia	callainos	Maylandia_callainos	Mbuna	Chilumba	Chitande_island	OB
06B07.jpg	7.66265	0.586926	D06-B07	cichlid6994141	SAMEA117805716	Maylandia	callainos	Maylandia_callainos	Mbuna	Chilumba	Chitande_island	blue
06F03.jpg	7.7255	0.655872	D06-F03	cichlid6994174	SAMEA117805749	Maylandia	callainos	Maylandia_callainos	Mbuna	Chilumba	Chitande_island	OB
06F02.jpg	6.32326	0.475684	D06-F02	cichlid6994173	SAMEA117805748	Maylandia	callainos	Maylandia_callainos	Mbuna	Chilumba	Chitande_island	OB
06F01.jpg	7.70378	0.548403	D06-F01	cichlid6994172	SAMEA117805747	Maylandia	callainos	Maylandia_callainos	Mbuna	Chilumba	Chitande_island	blue
06B08.jpg	5.33701	0.489105	D06-B08	cichlid6994142	SAMEA117805717	Maylandia	callainos	Maylandia_callainos	Mbuna	Chilumba	Chitande_island	OB
06F09.jpg	6.60639	0.55302	D06-F09	cichlid6994181	SAMEA117805755	Maylandia	callainos	Maylandia_callainos	Mbuna	Chilumba	Chitande_island	OB
06F08.jpg	6.92296	0.583632	D06-F08	cichlid6994180	SAMEA117805754	Maylandia	callainos	Maylandia_callainos	Mbuna	Chilumba	Chitande_island	OB
06I02.jpg	7.58162	0.620078	D06-I02	cichlid6994195	SAMEA117805769	Maylandia	callainos	Maylandia_callainos	Mbuna	Chilumba	Chitande_island	grey
06I06.jpg	6.9434	0.588005	D06-I06	cichlid6994199	SAMEA117805772	Maylandia	callainos	Maylandia_callainos	Mbuna	Chilumba	Chitande_island	grey
06I07.jpg	7.02577	0.57132	D06-I07	cichlid6994200	SAMEA117805773	Maylandia	callainos	Maylandia_callainos	Mbuna	Chilumba	Chitande_island	grey
06E08.jpg	8.0601	0.630402	D06-E08	cichlid6994169	SAMEA117805744	Maylandia	callainos	Maylandia_callainos	Mbuna	Chilumba	Chitande_island	blue
06E09.jpg	7.01087	0.54055	D06-E09	cichlid6994170	SAMEA117805745	Maylandia	callainos	Maylandia_callainos	Mbuna	Chilumba	Chitande_island	blue
02A02_callai_Mayla_M_MIL.jpg	7.35114	0.555272				Maylandia	callainos	Maylandia_callainos	Mbuna	Nkatha Bay	Viking reef	chased in net
02A05_callai_Mayla_F_MIL.jpg	6.12323	0.539019				Maylandia	callainos	Maylandia_callainos	Mbuna	Nkatha Bay	Viking reef	chased in net
02E06_callai_Mayla_M_MIL.jpg	7.54849	0.602373				Maylandia	callainos	Maylandia_callainos	Mbuna	Nkatha Bay	Playground point	chased in net
02E10_callai_Mayla_F_MIL.jpg	6.27738	0.497776				Maylandia	callainos	Maylandia_callainos	Mbuna	Nkatha Bay	Playground point	chased in net
03C05_callai_Mayla_M_MIL.jpg	7.24153	0.618322				Maylandia	callainos	Maylandia_callainos	Mbuna	Nkatha Bay	Playground point	chased in net
03C07_callai_Mayla_M_MIL.jpg	8.31122	0.606446				Maylandia	callainos	Maylandia_callainos	Mbuna	Nkatha Bay	Playground point	chased in net
03E10_callai_Mayla_F_MIL.jpg	6.6884	0.507946				Maylandia	callainos	Maylandia_callainos	Mbuna	Nkatha Bay	Playground point	chased in net
04C03_emmilt_Mayla_M_MIL.jpg	9.59452	0.669295	D04-C03	cichlid6994009	SAMEA117805586	Maylandia	emmiltos	Maylandia_emmiltos	Mbuna	Chilumba	Mphanga_rocks
04C04_emmilt_Mayla_M_MIL.jpg	9.21632	0.656062	D04-C04	CICHM16429725	SAMEA4033320	Maylandia	emmiltos	Maylandia_emmiltos	Mbuna	Chilumba	Mphanga_rocks	trawl at 20m
04C05_emmilt_Mayla_M_MIL.jpg	9.34939	0.652148	D04-C05	cichlid6994010	SAMEA117805587	Maylandia	emmiltos	Maylandia_emmiltos	Mbuna	Chilumba	Mphanga_rocks
04C06_emmilt_Mayla_M_MIL.jpg	9.85678	0.66943	D04-C06	cichlid6994011	SAMEA117805588	Maylandia	emmiltos	Maylandia_emmiltos	Mbuna	Chilumba	Mphanga_rocks
04C07_emmilt_Mayla_M_MIL.jpg	8.77723	0.657518	D04-C07	cichlid6994012	SAMEA117805589	Maylandia	emmiltos	Maylandia_emmiltos	Mbuna	Chilumba	Mphanga_rocks
04C08_emmilt_Mayla_M_MIL.jpg	8.8427	0.675984	D04-C08	cichlid6994013	SAMEA117805590	Maylandia	emmiltos	Maylandia_emmiltos	Mbuna	Chilumba	Mphanga_rocks
04C09_emmilt_Mayla_M_MIL.jpg	8.79951	0.68677	D04-C09	cichlid6994014	SAMEA117805591	Maylandia	emmiltos	Maylandia_emmiltos	Mbuna	Chilumba	Mphanga_rocks
04C10_emmilt_Mayla_M_MIL.jpg	9.17574	0.64739	D04-C10	cichlid6994015	SAMEA117805592	Maylandia	emmiltos	Maylandia_emmiltos	Mbuna	Chilumba	Mphanga_rocks
04D01_emmilt_Mayla_M_MIL.jpg	9.7539	0.710021	D04-D01	cichlid6994016	SAMEA117805593	Maylandia	emmiltos	Maylandia_emmiltos	Mbuna	Chilumba	Mphanga_rocks
04D02_emmilt_Mayla_M_MIL.jpg	9.56316	0.760114	D04-D02	cichlid6994017	SAMEA117805594	Maylandia	emmiltos	Maylandia_emmiltos	Mbuna	Chilumba	Mphanga_rocks
04D03_emmilt_Mayla_M_MIL.jpg	9.19047	0.674142	D04-D03	cichlid6994018	SAMEA117805595	Maylandia	emmiltos	Maylandia_emmiltos	Mbuna	Chilumba	Mphanga_rocks
04D04_emmilt_Mayla_M_MIL.jpg	8.86196	0.674207	D04-D04	cichlid6994019	SAMEA117805596	Maylandia	emmiltos	Maylandia_emmiltos	Mbuna	Chilumba	Mphanga_rocks
04D05_emmilt_Mayla_M_MIL.jpg	10.0948	0.689061	D04-D05	cichlid6994020	SAMEA117805597	Maylandia	emmiltos	Maylandia_emmiltos	Mbuna	Chilumba	Mphanga_rocks
04D06_emmilt_Mayla_M_MIL.jpg	8.84638	0.617923	D04-D06	cichlid6994021	SAMEA117805598	Maylandia	emmiltos	Maylandia_emmiltos	Mbuna	Chilumba	Mphanga_rocks
04D07_emmilt_Mayla_M_MIL.jpg	8.88363	0.610572	D04-D07	cichlid6994022	SAMEA117805599	Maylandia	emmiltos	Maylandia_emmiltos	Mbuna	Chilumba	Mphanga_rocks
04D08_emmilt_Mayla_M_MIL.jpg	9.01062	0.663524	D04-D08	cichlid6994023	SAMEA117805600	Maylandia	emmiltos	Maylandia_emmiltos	Mbuna	Chilumba	Mphanga_rocks
04D09_emmilt_Mayla_M_MIL.jpg	10.4868	0.74529	D04-D09	cichlid6994024	SAMEA117805601	Maylandia	emmiltos	Maylandia_emmiltos	Mbuna	Chilumba	Mphanga_rocks
04D10_emmilt_Mayla_M_MIL.jpg	8.39086	0.605087	D04-D10	cichlid6994025	SAMEA117805602	Maylandia	emmiltos	Maylandia_emmiltos	Mbuna	Chilumba	Mphanga_rocks
04E01_emmilt_Mayla_M_MIL.jpg	8.2329	0.600609	D04-E01	cichlid6994026	SAMEA117805603	Maylandia	emmiltos	Maylandia_emmiltos	Mbuna	Chilumba	Mphanga_rocks
04E02_emmilt_Mayla_M_MIL.jpg	8.21841	0.637896	D04-E02	cichlid6994027	SAMEA117805604	Maylandia	emmiltos	Maylandia_emmiltos	Mbuna	Chilumba	Mphanga_rocks
04E03_emmilt_Mayla_M_MIL.jpg	7.69056	0.61596	D04-E03	CICHM16429726	SAMEA4032127	Maylandia	emmiltos	Maylandia_emmiltos	Mbuna	Chilumba	Mphanga_rocks
04J09_emmilt_Mayla_M_MIL.jpg	9.04941	0.646555	D04-J09	cichlid6994051	SAMEA117805628	Maylandia	emmiltos	Maylandia_emmiltos	Mbuna	Chilumba	Mphanga_rocks
08E02.jpg	5.71271	0.481666	D08-E02	cichlid6978880	SAMEA104139128	Maylandia	estherae	Maylandia_estherae	Mbuna	Chiofu
09D09.jpg	6.34579	0.595823				Maylandia	estherae	Maylandia_estherae	Mbuna	Chiofu		chased in net
09H07.jpg	6.56731	0.63486				Maylandia	estherae	Maylandia_estherae	Mbuna	Chiofu		chased in net
08E03.jpg	6.15974	0.552048				Maylandia	estherae	Maylandia_estherae	Mbuna	Chiofu	south of main bay on rocks	chased in net
09H02.jpg	6.28956	0.642086				Maylandia	estherae	Maylandia_estherae	Mbuna	Chiofu		chased in net
08E07.jpg	5.90072	0.550264				Maylandia	estherae	Maylandia_estherae	Mbuna	Chiofu	south of main bay on rocks	chased in net
08E06.jpg	6.7515	0.635376				Maylandia	estherae	Maylandia_estherae	Mbuna	Chiofu	south of main bay on rocks	chased in net
08E10.jpg	5.68722	0.489552				Maylandia	estherae	Maylandia_estherae	Mbuna	Chiofu	south of main bay on rocks	chased in net
08E04.jpg	6.18857	0.53397				Maylandia	estherae	Maylandia_estherae	Mbuna	Chiofu	south of main bay on rocks	chased in net
08I09.jpg	6.32778	0.607318				Maylandia	estherae	Maylandia_estherae	Mbuna	Chiofu		chased in net
08I08.jpg	6.62815	0.565434				Maylandia	estherae	Maylandia_estherae	Mbuna	Chiofu		chased in net
08F02.jpg	7.00509	0.62496				Maylandia	estherae	Maylandia_estherae	Mbuna	Chiofu	south of main bay on rocks	chased in net
09E02.jpg	6.60674	0.616946				Maylandia	estherae	Maylandia_estherae	Mbuna	Chiofu		chased in net
08H07.jpg	7.03742	0.57893				Maylandia	estherae	Maylandia_estherae	Mbuna	Chiofu		chased in net
08H04.jpg	7.10737	0.652743				Maylandia	estherae	Maylandia_estherae	Mbuna	Chiofu	south of main bay on rocks	chased in net
09E06.jpg	6.88043	0.698346				Maylandia	estherae	Maylandia_estherae	Mbuna	Chiofu		chased in net
08J01.jpg	7.33112	0.56991				Maylandia	estherae	Maylandia_estherae	Mbuna	Chiofu		chased in net
09E07.jpg	6.44095	0.663012				Maylandia	estherae	Maylandia_estherae	Mbuna	Chiofu		chased in net
08E08.jpg	6.51299	0.544492				Maylandia	estherae	Maylandia_estherae	Mbuna	Chiofu	south of main bay on rocks	chased in net
08I10.jpg	7.0361	0.67704				Maylandia	estherae	Maylandia_estherae	Mbuna	Chiofu		chased in net
08E09.jpg	6.35082	0.596847				Maylandia	estherae	Maylandia_estherae	Mbuna	Chiofu	south of main bay on rocks	chased in net
08I06.jpg	6.32714	0.556686				Maylandia	estherae	Maylandia_estherae	Mbuna	Chiofu		chased in net
08I03.jpg	7.16456	0.571374				Maylandia	estherae	Maylandia_estherae	Mbuna	Chiofu		chased in net
09B01.jpg	7.03669	0.635522				Maylandia	estherae	Maylandia_estherae	Mbuna	Chiofu		chased in net
09B02.jpg	7.44715	0.589456				Maylandia	estherae	Maylandia_estherae	Mbuna	Chiofu		chased in net
09D10.jpg	5.87473	0.572825				Maylandia	estherae	Maylandia_estherae	Mbuna	Chiofu		chased in net
09H09.jpg	6.79164	0.68783				Maylandia	estherae	Maylandia_estherae	Mbuna	Chiofu		chased in net
08J06.jpg	10.555	1.0469	D08-J06	cichlid6994246	SAMEA117805816	Maylandia	estherae	Maylandia_estherae	Mbuna	Chiofu
04E04_fainzi_Mayla_M_MIL.jpg	10.36	0.852743	D04-E04	cichlid6994028	SAMEA117805605	Maylandia	fainzilberi	Maylandia_fainzilberi	Mbuna	Chilumba	Mphanga_rocks
04E06_fainzi_Mayla_M_MIL.jpg	10.3508	0.799298	D04-E06	cichlid6994029	SAMEA117805606	Maylandia	fainzilberi	Maylandia_fainzilberi	Mbuna	Chilumba	Mphanga_rocks
04E07_fainzi_Mayla_M_MIL.jpg	10.2786	0.768075	D04-E07	cichlid6994030	SAMEA117805607	Maylandia	fainzilberi	Maylandia_fainzilberi	Mbuna	Chilumba	Mphanga_rocks
04E08_fainzi_Mayla_M_MIL.jpg	9.78214	0.76162	D04-E08	cichlid6994031	SAMEA117805608	Maylandia	fainzilberi	Maylandia_fainzilberi	Mbuna	Chilumba	Mphanga_rocks
04E09_fainzi_Mayla_M_MIL.jpg	11.1359	0.842171	D04-E09	cichlid6994032	SAMEA117805609	Maylandia	fainzilberi	Maylandia_fainzilberi	Mbuna	Chilumba	Mphanga_rocks
04E10_fainzi_Mayla_M_MIL.jpg	10.5602	0.82661	D04-E10	cichlid6994033	SAMEA117805610	Maylandia	fainzilberi	Maylandia_fainzilberi	Mbuna	Chilumba	Mphanga_rocks
04F01_fainzi_Mayla_M_MIL.jpg	10.4432	0.789775	D04-F01	cichlid6994034	SAMEA117805611	Maylandia	fainzilberi	Maylandia_fainzilberi	Mbuna	Chilumba	Mphanga_rocks
04F02_fainzi_Mayla_N_MIL.jpg	10.9413	0.855999	D04-F02	CICHM16429727	SAMEA4033321	Maylandia	fainzilberi	Maylandia_fainzilberi	Mbuna	Chilumba	Mphanga_rocks
04F03_fainzi_Mayla_N_MIL.jpg	10.2868	0.763327	D04-F03	cichlid6994035	SAMEA117805612	Maylandia	fainzilberi	Maylandia_fainzilberi	Mbuna	Chilumba	Mphanga_rocks
04F04_fainzi_Mayla_N_MIL.jpg	10.1941	0.77224	D04-F04	cichlid6994036	SAMEA117805613	Maylandia	fainzilberi	Maylandia_fainzilberi	Mbuna	Chilumba	Mphanga_rocks
04F05_fainzi_Mayla_N_MIL.jpg	9.83024	0.758728	D04-F05	cichlid6994037	SAMEA117805614	Maylandia	fainzilberi	Maylandia_fainzilberi	Mbuna	Chilumba	Mphanga_rocks
04F06_fainzi_Mayla_N_MIL.jpg	9.17805	0.678508	D04-F06	cichlid6994038	SAMEA117805615	Maylandia	fainzilberi	Maylandia_fainzilberi	Mbuna	Chilumba	Mphanga_rocks
04F07_fainzi_Mayla_N_MIL.jpg	8.47199	0.665625	D04-F07	cichlid6994039	SAMEA117805616	Maylandia	fainzilberi	Maylandia_fainzilberi	Mbuna	Chilumba	Mphanga_rocks
04F08_fainzi_Mayla_N_MIL.jpg	8.26283	0.684842	D04-F08	cichlid6994040	SAMEA117805617	Maylandia	fainzilberi	Maylandia_fainzilberi	Mbuna	Chilumba	Mphanga_rocks
04F09_fainzi_Mayla_F_MIL.jpg	8.8332	0.79002	D04-F09	cichlid6994041	SAMEA117805618	Maylandia	fainzilberi	Maylandia_fainzilberi	Mbuna	Chilumba	Mphanga_rocks
04F10_fainzi_Mayla_F_MIL.jpg	8.49564	0.756276	D04-F10	CICHM16429728	SAMEA4032128	Maylandia	fainzilberi	Maylandia_fainzilberi	Mbuna	Chilumba	Mphanga_rocks
04G01_fainzi_Mayla_F_MIL.jpg	7.97142	0.697284	D04-G01	cichlid6994042	SAMEA117805619	Maylandia	fainzilberi	Maylandia_fainzilberi	Mbuna	Chilumba	Mphanga_rocks
04G08_fainzi_Mayla_F_MIL.jpg	7.66937	0.693012	D04-G08	cichlid6994043	SAMEA117805620	Maylandia	fainzilberi	Maylandia_fainzilberi	Mbuna	Chilumba	Mphanga_rocks
04G09_fainzi_Mayla_N_MIL.jpg	8.3164	0.683236	D04-G09	cichlid6994044	SAMEA117805621	Maylandia	fainzilberi	Maylandia_fainzilberi	Mbuna	Chilumba	Mphanga_rocks
04G10_fainzi_Mayla_N_MIL.jpg	7.60413	0.681096	D04-G10	cichlid6994045	SAMEA117805622	Maylandia	fainzilberi	Maylandia_fainzilberi	Mbuna	Chilumba	Mphanga_rocks
04J08_fainzi_Mayla_F_MIL.jpg	7.51238	0.653774	D04-J08	cichlid6994050	SAMEA117805627	Maylandia	fainzilberi	Maylandia_fainzilberi	Mbuna	Chilumba	Mphanga_rocks
06I09.jpg	9.04817	0.734955	D06-I09	cichlid6994202	SAMEA117805775	Maylandia	fainzilberi	Maylandia_fainzilberi	Mbuna	Chilumba	Chitande_island
05H05-2.jpg	8.54401	0.831948	D05-H05	cichlid6994113	SAMEA117805688	Maylandia	fainzilberi	Maylandia_fainzilberi	Mbuna	Chilumba	Luwino_reef
05H04.jpg	9.05352	0.719775	D05-H04	cichlid6994112	SAMEA117805687	Maylandia	fainzilberi	Maylandia_fainzilberi	Mbuna	Chilumba	Luwino_reef
05H10.jpg	9.45321	0.73577	D05-H10	cichlid6994117	SAMEA117805692	Maylandia	fainzilberi	Maylandia_fainzilberi	Mbuna	Chilumba	Luwino_reef
06I08.jpg	8.15335	0.687765	D06-I08	cichlid6994201	SAMEA117805774	Maylandia	fainzilberi	Maylandia_fainzilberi	Mbuna	Chilumba	Chitande_island
05H07.jpg	8.82716	0.687412	D05-H07	cichlid6994115	SAMEA117805690	Maylandia	fainzilberi	Maylandia_fainzilberi	Mbuna	Chilumba	Luwino_reef
05H06.jpg	8.56975	0.730066	D05-H06	cichlid6994114	SAMEA117805689	Maylandia	fainzilberi	Maylandia_fainzilberi	Mbuna	Chilumba	Luwino_reef
05H02.jpg	4.60125	0.341248	D05-H02	cichlid6994110	SAMEA117805685	Maylandia	fainzilberi	Maylandia_fainzilberi	Mbuna	Chilumba	Luwino_reef
06C10.jpg	4.43164	0.35321	D06-C10	cichlid6994153	SAMEA117805728	Maylandia	fainzilberi	Maylandia_fainzilberi	Mbuna	Chilumba	Chitande_island
06C05.jpg	9.81142	0.808598	D06-C05	cichlid6994149	SAMEA117805724	Maylandia	fainzilberi	Maylandia_fainzilberi	Mbuna	Chilumba	Chitande_island
05H03.jpg	9.43218	0.767904	D05-H03	cichlid6994111	SAMEA117805686	Maylandia	fainzilberi	Maylandia_fainzilberi	Mbuna	Chilumba	Luwino_reef
05H01.jpg	9.9748	0.7999	D05-H01	cichlid6994109	SAMEA117805684	Maylandia	fainzilberi	Maylandia_fainzilberi	Mbuna	Chilumba	Luwino_reef
06C07.jpg	10.0255	0.778624	D06-C07	CICHM16429730	NA	Maylandia	fainzilberi	Maylandia_fainzilberi	Mbuna
06C06.jpg	9.41558	0.86945	D06-C06	cichlid6994150	SAMEA117805725	Maylandia	fainzilberi	Maylandia_fainzilberi	Mbuna	Chilumba	Chitande_island
05G08.jpg	9.83583	0.761904	D05-G08	cichlid6994106	SAMEA117805681	Maylandia	fainzilberi	Maylandia_fainzilberi	Mbuna	Chilumba	Luwino_reef
06D07.jpg	7.99446	0.677474	D06-D07	cichlid6994160	SAMEA117805735	Maylandia	fainzilberi	Maylandia_fainzilberi	Mbuna	Chilumba	Chitande_island
06D06.jpg	7.37082	0.630344	D06-D06	cichlid6994159	SAMEA117805734	Maylandia	fainzilberi	Maylandia_fainzilberi	Mbuna	Chilumba	Chitande_island
05G09.jpg	9.28665	0.730066	D05-G09	cichlid6994107	SAMEA117805682	Maylandia	fainzilberi	Maylandia_fainzilberi	Mbuna	Chilumba	Luwino_reef
06B02.jpg	9.61144	0.754349	D06-B02	cichlid6994140	SAMEA117805715	Maylandia	fainzilberi	Maylandia_fainzilberi	Mbuna	Chilumba	Chitande_island
06D04.jpg	8.28946	0.699392	D06-D04	cichlid6994157	SAMEA117805732	Maylandia	fainzilberi	Maylandia_fainzilberi	Mbuna	Chilumba	Chitande_island
06D10.jpg	7.37782	0.562224	D06-D10	cichlid6994163	SAMEA117805738	Maylandia	fainzilberi	Maylandia_fainzilberi	Mbuna	Chilumba	Chitande_island
06D05.jpg	8.37419	0.684747	D06-D05	cichlid6994158	SAMEA117805733	Maylandia	fainzilberi	Maylandia_fainzilberi	Mbuna	Chilumba	Chitande_island
05I01.jpg	9.1112	0.740156	D05-I01	cichlid6994118	SAMEA117805693	Maylandia	fainzilberi	Maylandia_fainzilberi	Mbuna	Chilumba	Luwino_reef
06D01.jpg	9.59604	0.771892	D06-D01	cichlid6994154	SAMEA117805729	Maylandia	fainzilberi	Maylandia_fainzilberi	Mbuna	Chilumba	Chitande_island
05I02.jpg	8.50658	0.724408	D05-I02	cichlid6994119	SAMEA117805694	Maylandia	fainzilberi	Maylandia_fainzilberi	Mbuna	Chilumba	Luwino_reef
06D03.jpg	8.64686	0.806653	D06-D03	cichlid6994156	SAMEA117805731	Maylandia	fainzilberi	Maylandia_fainzilberi	Mbuna	Chilumba	Chitande_island
05G03.jpg	10.2608	0.83174	D05-G03	CICHM16429729	SAMEA4033322	Maylandia	fainzilberi	Maylandia_fainzilberi	Mbuna	Chilumba	Luwino_reef
05G07.jpg	8.82581	0.724316	D05-G07	cichlid6994105	SAMEA117805680	Maylandia	fainzilberi	Maylandia_fainzilberi	Mbuna	Chilumba	Luwino_reef
06D08.jpg	8.03106	0.76496	D06-D08	cichlid6994161	SAMEA117805736	Maylandia	fainzilberi	Maylandia_fainzilberi	Mbuna	Chilumba	Chitande_island
06D09.jpg	8.49253	0.7955	D06-D09	cichlid6994162	SAMEA117805737	Maylandia	fainzilberi	Maylandia_fainzilberi	Mbuna	Chilumba	Chitande_island
05G06.jpg	9.15048	0.803148	D05-G06	cichlid6994104	SAMEA117805679	Maylandia	fainzilberi	Maylandia_fainzilberi	Mbuna	Chilumba	Luwino_reef
05G10.jpg	8.82214	0.728594	D05-G10	cichlid6994108	SAMEA117805683	Maylandia	fainzilberi	Maylandia_fainzilberi	Mbuna	Chilumba	Luwino_reef
05G04.jpg	9.60699	0.812292	D05-G04	cichlid6994102	SAMEA117805677	Maylandia	fainzilberi	Maylandia_fainzilberi	Mbuna	Chilumba	Luwino_reef
05G05.jpg	10.008	0.834644	D05-G05	cichlid6994103	SAMEA117805678	Maylandia	fainzilberi	Maylandia_fainzilberi	Mbuna	Chilumba	Luwino_reef
06C08.jpg	8.44247	0.706485	D06-C08	cichlid6994151	SAMEA117805726	Maylandia	fainzilberi	Maylandia_fainzilberi	Mbuna	Chilumba	Chitande_island
06C09.jpg	8.73529	0.810825	D06-C09	cichlid6994152	SAMEA117805727	Maylandia	fainzilberi	Maylandia_fainzilberi	Mbuna	Chilumba	Chitande_island
05H08.jpg	8.82374	0.859375	D05-H08	cichlid6994116	SAMEA117805691	Maylandia	fainzilberi	Maylandia_fainzilberi	Mbuna	Chilumba	Luwino_reef
12H03.jpg	5.47823	0.562705				Maylandia	lanisticola_north	Maylandia_lanisticola_north	Mbuna	Makanjira		trawl at 20m
06B05.jpg	7.20007	0.65574	D06-B05	CICHM16429672	SAMEA4032100	Maylandia	sp-elongatus-chailosi	Maylandia_sp-elongatus-chailosi	Mbuna	Chilumba	Chitande_island	initially Pseudotropheus elongatus
07B09.jpg	5.34637	0.464787	D07-B09	cichlid6994208	SAMEA117805781	Maylandia	sp-lanisticola-north	Maylandia_sp-lanisticola-north	Mbuna	Chilumba	Ngara
07B08.jpg	5.91274	0.586926	D07-B08	cichlid6994207	SAMEA117805780	Maylandia	sp-lanisticola-north	Maylandia_sp-lanisticola-north	Mbuna	Chilumba	Ngara
07C01.jpg	4.81872	0.491924	D07-C01	cichlid6994210	SAMEA117805783	Maylandia	sp-lanisticola-north	Maylandia_sp-lanisticola-north	Mbuna	Chilumba	Ngara
07G07.jpg	3.68075	0.414882	D07-G07	cichlid6994215	SAMEA117805788	Maylandia	sp-lanisticola-north	Maylandia_sp-lanisticola-north	Mbuna	Chilumba	Ngara
07G06.jpg	4.09066	0.46225	D07-G06	cichlid6994214	SAMEA117805787	Maylandia	sp-lanisticola-north	Maylandia_sp-lanisticola-north	Mbuna	Chilumba	Ngara
07B10.jpg	5.12297	0.524055	D07-B10	cichlid6994209	SAMEA117805782	Maylandia	sp-lanisticola-north	Maylandia_sp-lanisticola-north	Mbuna	Chilumba	Ngara
07B07.jpg	5.54086	0.673785	D07-B07	cichlid6978876	SAMEA117805450	Maylandia	sp-lanisticola-north	Maylandia_sp-lanisticola-north	Mbuna	Chilumba	Ngara
04B08_pearly_Mayla_M_MIL.jpg	9.44685	0.662511	D04-B08	cichlid6978871	SAMEA117805447	Maylandia	sp-pearly	Maylandia_sp-pearly	Mbuna	Chilumba	Mphanga_rocks
04B09_pearly_Mayla_M_MIL.jpg	8.99879	0.652701	D04-B09	cichlid6994005	SAMEA117805582	Maylandia	sp-pearly	Maylandia_sp-pearly	Mbuna	Chilumba	Mphanga_rocks
04B10_pearly_Mayla_F_MIL.jpg	6.69684	0.518771	D04-B10	cichlid6994006	SAMEA117805583	Maylandia	sp-pearly	Maylandia_sp-pearly	Mbuna	Chilumba	Mphanga_rocks
04C01_pearly_Mayla_F_MIL.jpg	7.04054	0.603061	D04-C01	cichlid6994007	SAMEA117805584	Maylandia	sp-pearly	Maylandia_sp-pearly	Mbuna	Chilumba	Mphanga_rocks
04C02_pearly_Mayla_F_MIL.jpg	6.04225	0.493831	D04-C02	cichlid6994008	SAMEA117805585	Maylandia	sp-pearly	Maylandia_sp-pearly	Mbuna	Chilumba	Mphanga_rocks
05J06.jpg	6.21639	0.516144	D05-J06	cichlid6994132	SAMEA117805707	Maylandia	sp-pearly	Maylandia_sp-pearly	Mbuna	Chilumba	Luwino_reef
05J05.jpg	6.59538	0.55131	D05-J05	cichlid6994131	SAMEA117805706	Maylandia	sp-pearly	Maylandia_sp-pearly	Mbuna	Chilumba	Luwino_reef
05J04.jpg	5.66111	0.51336	D05-J04	cichlid6994130	SAMEA117805705	Maylandia	sp-pearly	Maylandia_sp-pearly	Mbuna	Chilumba	Luwino_reef
05J01.jpg	6.22687	0.526848	D05-J01	cichlid6994127	SAMEA117805702	Maylandia	sp-pearly	Maylandia_sp-pearly	Mbuna	Chilumba	Luwino_reef
05J03.jpg	6.86917	0.616113	D05-J03	cichlid6994129	SAMEA117805704	Maylandia	sp-pearly	Maylandia_sp-pearly	Mbuna	Chilumba	Luwino_reef
05J02.jpg	6.36997	0.505391	D05-J02	cichlid6994128	SAMEA117805703	Maylandia	sp-pearly	Maylandia_sp-pearly	Mbuna	Chilumba	Luwino_reef
05I07.jpg	7.70966	0.60287	D05-I07	cichlid6994123	SAMEA117805698	Maylandia	sp-pearly	Maylandia_sp-pearly	Mbuna	Chilumba	Luwino_reef
05I06.jpg	7.6866	0.57136	D05-I06	cichlid6994122	SAMEA117805697	Maylandia	sp-pearly	Maylandia_sp-pearly	Mbuna	Chilumba	Luwino_reef
05I10.jpg	6.93476	0.555415	D05-I10	cichlid6994126	SAMEA117805701	Maylandia	sp-pearly	Maylandia_sp-pearly	Mbuna	Chilumba	Luwino_reef
05I05.jpg	8.14404	0.56406	D05-I05	cichlid6994121	SAMEA117805696	Maylandia	sp-pearly	Maylandia_sp-pearly	Mbuna	Chilumba	Luwino_reef
05I08.jpg	7.75713	0.64534	D05-I08	cichlid6994124	SAMEA117805699	Maylandia	sp-pearly	Maylandia_sp-pearly	Mbuna	Chilumba	Luwino_reef
05I09.jpg	7.13435	0.614094	D05-I09	cichlid6994125	SAMEA117805700	Maylandia	sp-pearly	Maylandia_sp-pearly	Mbuna	Chilumba	Luwino_reef
01C03_zebrax_Mayla_M_MIL.jpg	8.21612	0.604112	D01-C03	CICHM16429636	SAMEA4033280	Maylandia	sp-zebra-gold	Maylandia_sp-zebra-gold	Mbuna	Nkhata_Bay	Kampango_point
01F09_zebrax_Mayla_M_MIL.jpg	6.63695	0.545424	D01-F09	cichlid6978775	SAMEA117805427	Maylandia	sp-zebra-gold	Maylandia_sp-zebra-gold	Mbuna	Nkhata_Bay	Kampango_point
01A09_zebrax_Mayla_M_MIL.jpg	7.86381	0.648266	D01-A09	CICHM16429635	SAMEA4032068	Maylandia	zebra	Maylandia_zebra	Mbuna	Nkhata_Bay	Kampango_point
01H01_zebrax_Mayla_M_MIL.jpg	7.60417	0.617624	D01-H01	CICHM16429637	SAMEA4032069	Maylandia	zebra	Maylandia_zebra	Mbuna	Nkhata_Bay	Viking_reef
01H08_zebrax_Mayla_F_MIL.jpg	7.15304	0.621808	D01-H08	CICHM16429638	SAMEA4033281	Maylandia	zebra	Maylandia_zebra	Mbuna	Nkhata_Bay	Viking_reef	hard to ID
01J01_zebrax_Mayla_F_MIL.jpg	5.29186	0.496543	D01-J01	CICHM16429639	SAMEA4032070	Maylandia	zebra	Maylandia_zebra	Mbuna	Nkhata_Bay	Viking_reef	OB
01J03_zebrax_Mayla_F_MIL.jpg	7.00699	0.652674	D01-J03	CICHM16429640	SAMEA4033282	Maylandia	zebra	Maylandia_zebra	Mbuna	Nkhata_Bay	Viking_reef	O
03A04_zebrax_Mayla_M_MIL.jpg	8.78806	0.666918	D03-A04	CICHM16429641	SAMEA4032088	Maylandia	zebra	Maylandia_zebra	Mbuna	Nkhata_Bay	Playground_point	BB
03C06_zebrax_Mayla_F_MIL.jpg	8.05464	0.667864	D03-C06	CICHM16429642	SAMEA4033283	Maylandia	zebra	Maylandia_zebra	Mbuna	Nkhata_Bay	Playground_point	O
03C09_zebrax_Mayla_F_MIL.jpg	8.92253	0.749534	D03-C09	CICHM16429643	SAMEA4032089	Maylandia	zebra	Maylandia_zebra	Mbuna	Nkhata_Bay	Playground_point	BB
09A07.jpg	6.94178	0.659673	D09-A07	CICHM16429644	SAMEA4033284	Maylandia	zebra	Maylandia_zebra	Mbuna	Chiofu		OB
01A10_zebrax_Mayla_M_MIL.jpg	6.9511	0.603743				Maylandia	zebra	Maylandia_zebra	Mbuna	Nkatha Bay	Kampango point	chased in net
01D06_zebrax_Mayla_M_MIL.jpg	7.68773	0.61026				Maylandia	zebra_gold	Maylandia_zebra_gold	Mbuna	Nkatha Bay	Kampango point	chased in net
01D08_zebrax_Mayla_M_MIL.jpg	7.57394	0.594267				Maylandia	zebra_gold	Maylandia_zebra_gold	Mbuna	Nkatha Bay	Kampango point	chased in net
01H02_zebrax_Mayla_M_MIL.jpg	5.12501	0.452651				Maylandia	zebra_gold	Maylandia_zebra_gold	Mbuna	Nkatha Bay	Viking reef	chased in net
01H10_zebrax_Mayla_M_MIL.jpg	5.8506	0.498261				Maylandia	zebra_gold	Maylandia_zebra_gold	Mbuna	Nkatha Bay	Viking reef	chased in net
01J02_zebrax_Mayla_F_MIL.jpg	5.19363	0.454264				Maylandia	zebra_gold	Maylandia_zebra_gold	Mbuna	Nkatha Bay	Viking reef	chased in net
01J06_zebrax_Mayla_F_MIL.jpg	7.37678	0.688792				Maylandia	zebra_gold	Maylandia_zebra_gold	Mbuna	Nkatha Bay	Viking reef	chased in net
01J07_zebrax_Mayla_F_MIL.jpg	6.95407	0.620162				Maylandia	zebra_gold	Maylandia_zebra_gold	Mbuna	Nkatha Bay	Viking reef	chased in net
02G01_zebrax_Mayla_N_MIL.jpg	7.78596	0.684516				Maylandia	zebra_gold	Maylandia_zebra_gold	Mbuna	Nkatha Bay	Playground point	chased in net
02J05_zebrax_Mayla_N_MIL.jpg	7.60373	0.653744				Maylandia	zebra_gold	Maylandia_zebra_gold	Mbuna	Nkatha Bay	Playground point	chased in net
02J09_zebrax_Mayla_F_MIL.jpg	7.7385	0.68492				Maylandia	zebra_gold	Maylandia_zebra_gold	Mbuna	Nkatha Bay	Playground point	chased in net
03A09_zebrax_Mayla_F_MIL.jpg	6.73918	0.54619				Maylandia	zebra_gold	Maylandia_zebra_gold	Mbuna	Nkatha Bay	Playground point	chased in net
03B04_zebrax_Mayla_F_MIL.jpg	6.64719	0.528993				Maylandia	zebra_gold	Maylandia_zebra_gold	Mbuna	Nkatha Bay	Playground point	chased in net
03C10_zebrax_Mayla_F_MIL.jpg	7.82708	0.672046				Maylandia	zebra_gold	Maylandia_zebra_gold	Mbuna	Nkatha Bay	Playground point	chased in net
03E09_zebrax_Mayla_F_MIL.jpg	7.93466	0.670652				Maylandia	zebra_gold	Maylandia_zebra_gold	Mbuna	Nkatha Bay	Playground point	chased in net
09H04.jpg	7.39637	0.631648				Maylandia	zebra_gold	Maylandia_zebra_gold	Mbuna	Chiofu		chased in net
08G03.jpg	7.85474	0.680841				Maylandia	zebra_gold	Maylandia_zebra_gold	Mbuna	Chiofu	south of main bay on rocks	chased in net
09H05.jpg	7.50946	0.649202				Maylandia	zebra_gold	Maylandia_zebra_gold	Mbuna	Chiofu		chased in net
08G01.jpg	8.05694	0.645792				Maylandia	zebra_gold	Maylandia_zebra_gold	Mbuna	Chiofu	south of main bay on rocks	chased in net
09H06.jpg	6.37464	0.52355				Maylandia	zebra_gold	Maylandia_zebra_gold	Mbuna	Chiofu		chased in net
09H03.jpg	6.30625	0.54444				Maylandia	zebra_gold	Maylandia_zebra_gold	Mbuna	Chiofu		chased in net
09H01.jpg	6.42052	0.550212				Maylandia	zebra_gold	Maylandia_zebra_gold	Mbuna	Chiofu		chased in net
08E05.jpg	6.78754	0.649202				Maylandia	zebra_gold	Maylandia_zebra_gold	Mbuna	Chiofu	south of main bay on rocks	chased in net
09A08.jpg	5.6406	0.47367				Maylandia	zebra_gold	Maylandia_zebra_gold	Mbuna	Chiofu		chased in net
08J10.jpg	7.41944	0.670144				Maylandia	zebra_gold	Maylandia_zebra_gold	Mbuna	Chiofu		chased in net
09A06.jpg	6.99491	0.638731				Maylandia	zebra_gold	Maylandia_zebra_gold	Mbuna	Chiofu		chased in net
09A04.jpg	6.91197	0.635376				Maylandia	zebra_gold	Maylandia_zebra_gold	Mbuna	Chiofu		chased in net
08H05.jpg	6.87102	0.638731				Maylandia	zebra_gold	Maylandia_zebra_gold	Mbuna	Chiofu	south of main bay on rocks	chased in net
08J07.jpg	7.99818	0.656354				Maylandia	zebra_gold	Maylandia_zebra_gold	Mbuna	Chiofu		chased in net
08D09.jpg	5.08771	0.466335				Maylandia	zebra_gold	Maylandia_zebra_gold	Mbuna	Chiofu	south of main bay on rocks	chased in net
09A05.jpg	6.709	0.604186				Maylandia	zebra_gold	Maylandia_zebra_gold	Mbuna	Chiofu		chased in net
09A01.jpg	8.18213	0.747346				Maylandia	zebra_gold	Maylandia_zebra_gold	Mbuna	Chiofu		chased in net
09A03.jpg	7.71394	0.659756				Maylandia	zebra_gold	Maylandia_zebra_gold	Mbuna	Chiofu		chased in net
08I05.jpg	7.51517	0.666624				Maylandia	zebra_gold	Maylandia_zebra_gold	Mbuna	Chiofu		chased in net
08I04.jpg	7.79337	0.74067				Maylandia	zebra_gold	Maylandia_zebra_gold	Mbuna	Chiofu		chased in net
08I02.jpg	8.02794	0.7578				Maylandia	zebra_gold	Maylandia_zebra_gold	Mbuna	Chiofu		chased in net
10J09.jpg	4.67876	0.432978	D10-J09	cichlid7020218	SAMEA117805958	Melanochromis	auratus	Melanochromis_auratus	Mbuna	Senga_Bay		Grant's aquarium stock
10J08.jpg	4.76388	0.443287	D10-J08	cichlid7020217	SAMEA117805957	Melanochromis	auratus	Melanochromis_auratus	Mbuna	Senga_Bay		Grant's aquarium stock
11A09.jpg	5.57032	0.510433	D11-A09	cichlid7020228	SAMEA117805968	Melanochromis	auratus	Melanochromis_auratus	Mbuna	Senga_Bay		Grant's aquarium stock
11A08.jpg	5.30625	0.479136	D11-A08	cichlid7020227	SAMEA117805967	Melanochromis	auratus	Melanochromis_auratus	Mbuna	Senga_Bay		Grant's aquarium stock
11B02.jpg	4.06231	0.399984	D11-B02	cichlid7020230	SAMEA117805970	Melanochromis	auratus	Melanochromis_auratus	Mbuna	Senga_Bay		Grant's aquarium stock
11B03.jpg	4.04254	0.371088	D11-B03	cichlid7020231	SAMEA117805971	Melanochromis	auratus	Melanochromis_auratus	Mbuna	Senga_Bay		Grant's aquarium stock
11B01.jpg	5.19442	0.46872	D11-B01	cichlid7020229	SAMEA117805969	Melanochromis	auratus	Melanochromis_auratus	Mbuna	Senga_Bay		Grant's aquarium stock
10J06.jpg	5.84851	0.474326	D10-J06	cichlid7020215	SAMEA117805955	Melanochromis	auratus	Melanochromis_auratus	Mbuna	Senga_Bay		Grant's aquarium stock
11A05.jpg	5.86589	0.531216	D11-A05	cichlid7020224	SAMEA117805964	Melanochromis	auratus	Melanochromis_auratus	Mbuna	Senga_Bay		Grant's aquarium stock
11A04.jpg	4.57133	0.455928	D11-A04	cichlid7020223	SAMEA117805963	Melanochromis	auratus	Melanochromis_auratus	Mbuna	Senga_Bay		Grant's aquarium stock
11A10.jpg	5.94556	0.456046	D11-A10	CICHM16429669	SAMEA4033294	Melanochromis	auratus	Melanochromis_auratus	Mbuna	Senga_Bay		Grant's aquarium stock
10J07.jpg	4.43737	0.402012	D10-J07	cichlid7020216	SAMEA117805956	Melanochromis	auratus	Melanochromis_auratus	Mbuna	Senga_Bay		Grant's aquarium stock
10J05.jpg	5.5496	0.515774	D10-J05	cichlid7020214	SAMEA117805954	Melanochromis	auratus	Melanochromis_auratus	Mbuna	Senga_Bay		Grant's aquarium stock
11A06.jpg	4.5127	0.443287	D11-A06	cichlid7020225	SAMEA117805965	Melanochromis	auratus	Melanochromis_auratus	Mbuna	Senga_Bay		Grant's aquarium stock
11A07.jpg	4.67866	0.424883	D11-A07	cichlid7020226	SAMEA117805966	Melanochromis	auratus	Melanochromis_auratus	Mbuna	Senga_Bay		Grant's aquarium stock
10J10.jpg	4.85195	0.482032	D10-J10	cichlid7020219	SAMEA117805959	Melanochromis	auratus	Melanochromis_auratus	Mbuna	Senga_Bay		Grant's aquarium stock
11A03.jpg	4.24191	0.404157	D11-A03	cichlid7020222	SAMEA117805962	Melanochromis	auratus	Melanochromis_auratus	Mbuna	Senga_Bay		Grant's aquarium stock
11A02.jpg	3.9603	0.371124	D11-A02	cichlid7020221	SAMEA117805961	Melanochromis	auratus	Melanochromis_auratus	Mbuna	Senga_Bay		Grant's aquarium stock
11A01.jpg	5.20791	0.479588	D11-A01	cichlid7020220	SAMEA117805960	Melanochromis	auratus	Melanochromis_auratus	Mbuna	Senga_Bay		Grant's aquarium stock
09B07.jpg	8.90096	0.680485	D09-B07	cichlid6994248	SAMEA117805818	Melanochromis	baliodigma	Melanochromis_baliodigma	Mbuna	Chiofu
10D06.jpg	7.22055	0.550004				Melanochromis	baliodigma	Melanochromis_baliodigma	Mbuna	Chiofu		chased in net
10D10.jpg	6.23489	0.541684				Melanochromis	baliodigma	Melanochromis_baliodigma	Mbuna	Chiofu		chased in net
07I01.jpg	5.10586	0.46552	D07-I01	cichlid6994219	SAMEA117805792	Melanochromis	dialeptos	Melanochromis_dialeptos	Mbuna	Chiofu	main_bay	initially M. dileptos
09F08.jpg	5.30964	0.460724				Melanochromis	dialeptos	Melanochromis_dialeptos	Mbuna	Chiofu		chased in net
09F09.jpg	5.49637	0.471195				Melanochromis	dialeptos	Melanochromis_dialeptos	Mbuna	Chiofu		chased in net
07I02.jpg	5.52523	0.583296				Melanochromis	dialeptos	Melanochromis_dialeptos	Mbuna	Chiofu	main bay	chased in net
07I03.jpg	5.5999	0.454983				Melanochromis	dialeptos	Melanochromis_dialeptos	Mbuna	Chiofu	main bay	chased in net
07I04.jpg	5.4866	0.476615				Melanochromis	dialeptos	Melanochromis_dialeptos	Mbuna	Chiofu	main bay	chased in net
09G02.jpg	5.47455	0.510335				Melanochromis	dialeptos	Melanochromis_dialeptos	Mbuna	Chiofu		chased in net
09G07.jpg	5.55093	0.435246				Melanochromis	dialeptos	Melanochromis_dialeptos	Mbuna	Chiofu		chased in net
09F05.jpg	5.43788	0.473625				Melanochromis	dialeptos	Melanochromis_dialeptos	Mbuna	Chiofu		chased in net
09F07.jpg	5.47757	0.551942				Melanochromis	dialeptos	Melanochromis_dialeptos	Mbuna	Chiofu		chased in net
02E01_parall_Melan_F_MIL.jpg	6.0257	0.488071	D02-E01	cichlid6993922	SAMEA117805503	Melanochromis	loriae	Melanochromis_loriae	Mbuna	Nkhata_Bay	Playground_point	initially M. parallelus
02E03_parall_Melan_F_MIL.jpg	5.56773	0.510299				Melanochromis	loriae	Melanochromis_loriae	Mbuna	Nkatha Bay	Playground point	chased in net
02E09_parall_Melan_F_MIL.jpg	5.80219	0.483274				Melanochromis	loriae	Melanochromis_loriae	Mbuna	Nkatha Bay	Playground point	chased in net
03B06_robust_Melan_N_MIL.jpg	7.54942	0.553245	D03-B06	cichlid6993958	SAMEA117805536	Melanochromis	mpoto	Melanochromis_mpoto	Mbuna	Nkhata_Bay	Playground_point
07F07.jpg	6.90803	0.592426				Melanochromis	robustus	Melanochromis_robustus	Mbuna	Chilumba	Chitande Island	chased in net
07H04.jpg	6.78425	0.5263	D07-H04	cichlid6994217	SAMEA117805790	Melanochromis	simulans	Melanochromis_simulans	Mbuna	Chiofu	main_bay
10B05.jpg	7.67824	0.586376				Melanochromis	simulans	Melanochromis_simulans	Mbuna	Chiofu		chased in net
07H10.jpg	6.83103	0.592592				Melanochromis	simulans	Melanochromis_simulans	Mbuna	Chiofu	main bay	chased in net
10A10.jpg	6.64105	0.510335				Melanochromis	simulans	Melanochromis_simulans	Mbuna	Chiofu		chased in net
03I05_blackx_Petro_M_MIL.jpg	12.1182	0.921703				Petrotilapia	black_flanks	Petrotilapia_black_flanks	Mbuna	Chilumba	Mphanga rocks	chased in net
02F04_triden_Petro_M_MIL.jpg	12.9851	0.97584				Petrotilapia	c.f._tridentiger	Petrotilapia_c.f._tridentiger	Mbuna	Nkatha Bay
02F05_triden_Petro_M_MIL.jpg	12.4291	0.896199				Petrotilapia	c.f._tridentiger	Petrotilapia_c.f._tridentiger	Mbuna	Nkatha Bay
02F06_triden_Petro_M_MIL.jpg	13.2215	1.01614				Petrotilapia	c.f._tridentiger	Petrotilapia_c.f._tridentiger	Mbuna	Nkatha Bay
09J10.jpg	11.8271	1.0413	D09-J10	CICHM16429582	SAMEA4033253	Petrotilapia	genalutea	Petrotilapia_genalutea	Mbuna	Chiofu
09I10.jpg	11.6464	1.05876	D09-I10	CICHM16429580	SAMEA4033252	Petrotilapia	genalutea	Petrotilapia_genalutea	Mbuna	Chiofu
09G03.jpg	8.59628	0.73297	D09-G03	cichlid6994254	SAMEA117805824	Petrotilapia	genalutea	Petrotilapia_genalutea	Mbuna	Chiofu
09I08.jpg	11.2121	1.023	D09-I08	CICHM16429578	SAMEA4033251	Petrotilapia	genalutea	Petrotilapia_genalutea	Mbuna	Chiofu
09I09.jpg	10.8864	0.982056	D09-I09	CICHM16429579	SAMEA4032038	Petrotilapia	genalutea	Petrotilapia_genalutea	Mbuna	Chiofu
09J09.jpg	11.575	1.07025	D09-J09	CICHM16429581	SAMEA4032039	Petrotilapia	genalutea	Petrotilapia_genalutea	Mbuna	Chiofu
05F10.jpg	11.543	0.983869	D05-F10	CICHM16429573	SAMEA4032035	Petrotilapia	genalutea	Petrotilapia_genalutea	Mbuna	Chilumba	Luwino_reef
01B10_microg_Petro_M_MIL.jpg	8.54367	0.710141	D01-B10	cichlid6993897	SAMEA117805478	Petrotilapia	microgalana	Petrotilapia_microgalana	Mbuna	Nkhata_Bay	Kampango_point	positive
01C02_microg_Petro_F_MIL.jpg	8.07447	0.68178	D01-C02	cichlid6993898	SAMEA117805479	Petrotilapia	microgalana	Petrotilapia_microgalana	Mbuna	Nkhata_Bay	Kampango_point	positive
01C04_triden_Petro_F_MIL.jpg	9.6981	0.787675	D01-C04	cichlid6993899	SAMEA117805480	Petrotilapia	microgalana	Petrotilapia_microgalana	Mbuna	Nkhata_Bay	Kampango_point	? Tridentiger (on colour) unreliable
01C10_microg_Petro_M_MIL.jpg	9.49156	0.880848	D01-C10	cichlid6993902	SAMEA117805483	Petrotilapia	microgalana	Petrotilapia_microgalana	Mbuna	Nkhata_Bay	Kampango_point
01D09_microg_Petro_M_MIL.jpg	9.1577	0.737686	D01-D09	cichlid6993904	SAMEA117805485	Petrotilapia	microgalana	Petrotilapia_microgalana	Mbuna	Nkhata_Bay	Kampango_point
01H04_microg_Petro_M_MIL.jpg	7.91389	0.583196	D01-H04	cichlid6993909	SAMEA117805490	Petrotilapia	microgalana	Petrotilapia_microgalana	Mbuna	Nkhata_Bay	Viking_reef	positive
01H09_microg_Petro_F_MIL.jpg	6.54322	0.613224	D01-H09	cichlid6993913	SAMEA117805494	Petrotilapia	microgalana	Petrotilapia_microgalana	Mbuna	Nkhata_Bay	Viking_reef
01I05_triden_Petro_F_MIL.jpg	9.42649	0.848185	D01-I05	cichlid6993914	SAMEA117805495	Petrotilapia	microgalana	Petrotilapia_microgalana	Mbuna	Nkhata_Bay	Viking_reef	hard to ID
02E04_microg_Petro_F_MIL.jpg	7.82182	0.679335	D02-E04	cichlid6993923	SAMEA117805504	Petrotilapia	microgalana	Petrotilapia_microgalana	Mbuna	Nkhata_Bay	Playground_point
02E05_microg_Petro_F_MIL.jpg	6.98029	0.611455	D02-E05	cichlid6993924	SAMEA117805505	Petrotilapia	microgalana	Petrotilapia_microgalana	Mbuna	Nkhata_Bay	Playground_point
02J03_microg_Petro_M_MIL.jpg	10.3607	0.810803	D02-J03	cichlid6993949	SAMEA117805528	Petrotilapia	microgalana	Petrotilapia_microgalana	Mbuna	Nkhata_Bay	Playground_point
02J04_microg_Petro_F_MIL.jpg	7.7598	0.662664	D02-J04	cichlid6993950		Petrotilapia	microgalana	Petrotilapia_microgalana	Mbuna
03C08_microg_Petro_F_MIL.jpg	7.50446	0.614034	D03-C08	cichlid6993962	SAMEA117805540	Petrotilapia	microgalana	Petrotilapia_microgalana	Mbuna	Nkhata_Bay	Playground_point
03I06_ruarwe_Petro_M_MIL.jpg	12.3495	1.03741	D03-I06	cichlid6993977	SAMEA117805555	Petrotilapia	microgalana	Petrotilapia_microgalana	Mbuna	Chilumba	Mphanga_rocks	Konings p. 199
09I02.jpg	8.13227	0.73682				Petrotilapia	nigra	Petrotilapia_nigra	Mbuna	Chiofu		chased in net
03I04_blackx_Petro_M_MIL.jpg	13.6938	1.01995	D03-I04	cichlid6993976	SAMEA117805554	Petrotilapia	sp-black-flanks	Petrotilapia_sp-black-flanks	Mbuna	Chilumba	Mphanga_rocks
02G02_genalu_Petro_M_MIL.jpg	11.3434	0.979599	D02-G02	CICHM16429569	SAMEA4032033	Petrotilapia	sp-genalutea-northern	Petrotilapia_sp-genalutea-northern	Mbuna	Nkhata_Bay
03I01_genalu_Petro_M_MIL.jpg	14.2143	1.10782	D03-I01	CICHM16429570	SAMEA4033247	Petrotilapia	sp-genalutea-northern	Petrotilapia_sp-genalutea-northern	Mbuna	Chilumba	Mphanga_rocks	yellow chest, black dorsal band
03I02_genalu_Petro_M_MIL.jpg	13.4292	1.04248	D03-I02	CICHM16429571	SAMEA4032034	Petrotilapia	sp-genalutea-northern	Petrotilapia_sp-genalutea-northern	Mbuna	Chilumba	Mphanga_rocks
03I03_genalu_Petro_M_MIL.jpg	13.3079	1.08604	D03-I03	CICHM16429572	SAMEA4033248	Petrotilapia	sp-genalutea-northern	Petrotilapia_sp-genalutea-northern	Mbuna	Chilumba	Mphanga_rocks
05G01.jpg	10.8723	0.984002	D05-G01	CICHM16429574	SAMEA4033249	Petrotilapia	sp-genalutea-northern	Petrotilapia_sp-genalutea-northern	Mbuna	Chilumba	Luwino_reef
05G02.jpg	12.7168	1.05498	D05-G02	CICHM16429575	SAMEA4032036	Petrotilapia	sp-genalutea-northern	Petrotilapia_sp-genalutea-northern	Mbuna	Chilumba	Luwino_reef
06I01.jpg	10.8698	0.967932	D06-I01	CICHM16429576	SAMEA4033250	Petrotilapia	sp-genalutea-northern	Petrotilapia_sp-genalutea-northern	Mbuna	Chilumba	Chitande_island
09B03.jpg	12.7028	1.01587	D09-B03	CICHM16429577	SAMEA4032037	Petrotilapia	sp-yellow-chin	Petrotilapia_sp-yellow-chin	Mbuna	Chiofu
02D08_xxxxxx_Petro_F_MIL.jpg	9.77715	0.744793				Petrotilapia	sp.	Petrotilapia_sp.	Mbuna	Nkatha Bay	Playground point	chased in net
04J10_unknow_Petro_F_MIL.jpg	11.5473	0.967958				Petrotilapia	sp.	Petrotilapia_sp.	Mbuna	Chilumba	Mphanga rocks	chased in net
01H07_triden_Petro_F_MIL.jpg	9.351	0.749029	D01-H07	cichlid6993912	SAMEA117805493	Petrotilapia	tridentiger	Petrotilapia_tridentiger	Mbuna	Nkhata_Bay	Viking_reef	hard to ID
07C09.jpg	6.29109	0.634427				Pseudotropheus	acei	Pseudotropheus_acei	Mbuna	Chilumba	Ngara
07C08.jpg	5.93125	0.677439				Pseudotropheus	acei	Pseudotropheus_acei	Mbuna	Chilumba	Ngara
07C03.jpg	7.85855	0.695175				Pseudotropheus	acei	Pseudotropheus_acei	Mbuna	Chilumba	Ngara
07C06.jpg	7.01147	0.70587				Pseudotropheus	acei	Pseudotropheus_acei	Mbuna	Chilumba	Ngara
07C07.jpg	6.19168	0.568256				Pseudotropheus	acei	Pseudotropheus_acei	Mbuna	Chilumba	Ngara
07C05.jpg	7.00253	0.687114				Pseudotropheus	acei	Pseudotropheus_acei	Mbuna	Chilumba	Ngara
07C04.jpg	7.68325	0.784969				Pseudotropheus	acei	Pseudotropheus_acei	Mbuna	Chilumba	Ngara
12D07.jpg	7.46355	0.746592				Pseudotropheus	acei_blue	Pseudotropheus_acei_blue	Mbuna	Makanjira		trawl at 20m
12G05.jpg	7.89868	0.763392				Pseudotropheus	acei_blue	Pseudotropheus_acei_blue	Mbuna	Makanjira		trawl at 20m
12G07.jpg	6.33673	0.680704				Pseudotropheus	acei_blue	Pseudotropheus_acei_blue	Mbuna	Makanjira		trawl at 20m
12G06.jpg	6.76585	0.712746				Pseudotropheus	acei_blue	Pseudotropheus_acei_blue	Mbuna	Makanjira		trawl at 20m
10I09.jpg	12.9002	0.953003	D10-I09	cichlid7020211	SAMEA117805952	Pseudotropheus	crabro	Pseudotropheus_crabro	Mbuna	Chiofu
07G09.jpg	10.2472	0.78918	D07-G09	cichlid6978878	SAMEA117805452	Pseudotropheus	crabro	Pseudotropheus_crabro	Mbuna	Chiofu		originally assigned to D07-D08 but updated based on tree position and neighbouring well on sequencing plate
09E01.jpg	5.85274	0.599982				Pseudotropheus	crabro	Pseudotropheus_crabro	Mbuna	Chiofu		chased in net
13F05.jpg	7.02548	0.74067				Pseudotropheus	elegans	Pseudotropheus_elegans	Mbuna	South east arm	north of Boadzulu	trawl at 45-50m
13F04.jpg	5.98431	0.656084				Pseudotropheus	elegans	Pseudotropheus_elegans	Mbuna	South east arm	north of Boadzulu	trawl at 45-50m
12G08.jpg	5.88937	0.613466				Pseudotropheus	elegans	Pseudotropheus_elegans	Mbuna	Makanjira		trawl at 20m
13E06.jpg	9.16329	0.802125				Pseudotropheus	elegans	Pseudotropheus_elegans	Mbuna	South east arm	north of Boadzulu	trawl at 45-50m
03F03_fuscus_Pseud_N_MIL.jpg	7.61187	0.609483	D03-F03	cichlid6978865	SAMEA117805441	Pseudotropheus	fuscus	Pseudotropheus_fuscus	Mbuna	Nkhata_Bay	Viking_reef
03G01_fuscus_Pseud_N_MIL.jpg	6.31347	0.51849				Pseudotropheus	fuscus	Pseudotropheus_fuscus	Mbuna	Nkatha Bay	Viking reef	caught with hand net
03G02_fuscus_Pseud_N_MIL.jpg	6.22095	0.608256				Pseudotropheus	fuscus	Pseudotropheus_fuscus	Mbuna	Nkatha Bay	Viking reef	caught with hand net
03G03_fuscus_Pseud_N_MIL.jpg	6.67657	0.529008				Pseudotropheus	fuscus	Pseudotropheus_fuscus	Mbuna	Nkatha Bay	Viking reef	caught with hand net
02A08_interr_Melan_M_MIL.jpg	5.9027	0.523261	D02-A08	cichlid6993920	SAMEA117805501	Pseudotropheus	interruptus	Pseudotropheus_interruptus	Mbuna	Nkhata_Bay	Viking_reef	initially Melanochromis interruptus
03C01_interr_Melan_M_MIL.jpg	5.55103	0.472788				Pseudotropheus	interruptus	Pseudotropheus_interruptus	Mbuna	Nkatha Bay	Playground point	chased in net
03C02_interr_Melan_M_MIL.jpg	5.55361	0.431428				Pseudotropheus	interruptus	Pseudotropheus_interruptus	Mbuna	Nkatha Bay	Playground point	chased in net
03E07_interr_Melan_N_MIL.jpg	5.93648	0.502362				Pseudotropheus	interruptus	Pseudotropheus_interruptus	Mbuna	Nkatha Bay	Playground point	chased in net
08H02.jpg	6.22163	0.46607	D08-H02	cichlid6994243	SAMEA117805814	Pseudotropheus	johannii	Pseudotropheus_johannii	Mbuna	Chiofu	south_rocks	initially Melanochromis johanni
09C04.jpg	5.90339	0.476698				Pseudotropheus	johannii	Pseudotropheus_johannii	Mbuna	Chiofu		chased in net
09C03.jpg	6.12548	0.557507				Pseudotropheus	johannii	Pseudotropheus_johannii	Mbuna	Chiofu		chased in net
10H07.jpg	6.46167	0.589456				Pseudotropheus	johannii	Pseudotropheus_johannii	Mbuna	Chiofu		chased in net
09D03.jpg	6.11495	0.455026				Pseudotropheus	johannii	Pseudotropheus_johannii	Mbuna	Chiofu		chased in net
09D05.jpg	5.34412	0.463144				Pseudotropheus	johannii	Pseudotropheus_johannii	Mbuna	Chiofu		chased in net
09D04.jpg	5.71879	0.471195				Pseudotropheus	johannii	Pseudotropheus_johannii	Mbuna	Chiofu		chased in net
12G09.jpg	3.67937	0.44176	D12-G09	cichlid6978973	SAMEA117805464	Pseudotropheus	lanisticola	Pseudotropheus_lanisticola	Mbuna	Makanjila		makanjila
13E05.jpg	7.75492	0.698346	D13-E05	CICHM16429673	SAMEA4033296	Pseudotropheus	lanisticola	Pseudotropheus_lanisticola	Mbuna	Southeast_arm	north_of_Boadzulu	trawl at 45-50m
13B03.jpg	5.08536	0.542538				Pseudotropheus	livingstonii	Pseudotropheus_livingstonii	Mbuna	South east arm	Mangochi Bay
13F03.jpg	5.75321	0.627642				Pseudotropheus	livingstonii	Pseudotropheus_livingstonii	Mbuna	South east arm	north of Boadzulu	trawl at 45-50m
13B04.jpg	5.47787	0.595728				Pseudotropheus	livingstonii	Pseudotropheus_livingstonii	Mbuna	South east arm	Mangochi Bay
13B05.jpg	4.94137	0.574398				Pseudotropheus	livingstonii	Pseudotropheus_livingstonii	Mbuna	South east arm	Mangochi Bay
13E07.jpg	6.10121	0.602056				Pseudotropheus	livingstonii	Pseudotropheus_livingstonii	Mbuna	South east arm	north of Boadzulu	trawl at 45-50m
01B01_lucern_Troph_M_MIL.jpg	7.5888	0.731292	D01-B01	cichlid6978767	SAMEA117805426	Pseudotropheus	lucerna	Pseudotropheus_lucerna	Mbuna	Nkhata_Bay	Kampango_point	initially Tropheops lucerna
01B02_lucern_Troph_F_MIL.jpg	6.83721	0.662528	D01-B02	cichlid6993892	SAMEA117805473	Pseudotropheus	lucerna	Pseudotropheus_lucerna	Mbuna	Nkhata_Bay	Kampango_point	large genital papilla; initially Tropheops lucerna
01H05_lucern_Troph_M_MIL.jpg	8.15281	0.695479	D01-H05	cichlid6993910	SAMEA117805491	Pseudotropheus	lucerna	Pseudotropheus_lucerna	Mbuna	Nkhata_Bay	Viking_reef	positive; initially Tropheops lucerna
12D06.jpg	10.2651	0.964512	D12-D06	cichlid6978971	SAMEA117805462	Pseudotropheus	sp-acei	Pseudotropheus_sp-acei	Mbuna	Makanjila		blue yellow
02F09_blackx_Troph_N_MIL.jpg	8.22631	0.748193	D02-F09	cichlid6978784	SAMEA117805434	Tropheops	gracilior	Tropheops_gracilior	Mbuna	Nkhata_Bay	Playground_point
02F10_blackx_Troph_N_MIL.jpg	7.9356	0.695207	D02-F10	cichlid6993928	SAMEA117805506	Tropheops	gracilior	Tropheops_gracilior	Mbuna	Nkhata_Bay	Playground_point
03B08_blackx_Troph_M_MIL.jpg	7.50047	0.68748	D03-B08	cichlid6993959	SAMEA117805537	Tropheops	gracilior	Tropheops_gracilior	Mbuna	Nkhata_Bay	Playground_point
03F09_unknow_Troph_N_MIL.jpg	7.22592	0.715864	D03-F09	cichlid6993968	SAMEA117805546	Tropheops	gracilior	Tropheops_gracilior	Mbuna	Nkhata_Bay	Viking_reef
03I07_orange_Troph_M_MIL.jpg	12.6407	0.95236	D03-I07	cichlid6978868	SAMEA117805444	Tropheops	olive	Tropheops_olive	Mbuna	Chilumba	Mphanga_rocks	Konings p. 199
03I08_orange_Troph_M_MIL.jpg	8.6069	0.746136	D03-I08	cichlid6993978	SAMEA117805556	Tropheops	orange-head	Tropheops_orange-head	Mbuna	Chilumba	Mphanga_rocks	Konings p. 199
03I09_orange_Troph_M_MIL.jpg	9.1188	0.785097	D03-I09	cichlid6993979	SAMEA117805557	Tropheops	orange-head	Tropheops_orange-head	Mbuna	Chilumba	Mphanga_rocks	Konings p. 199
03I10_orange_Troph_M_MIL.jpg	8.91679	0.747321	D03-I10	cichlid6993980	SAMEA117805558	Tropheops	orange-head	Tropheops_orange-head	Mbuna	Chilumba	Mphanga_rocks	Konings p. 86
03J07_orange_Troph_M_MIL.jpg	8.37249	0.776115	D03-J07	cichlid6993986	SAMEA117805564	Tropheops	orange-head	Tropheops_orange-head	Mbuna	Chilumba	Mphanga_rocks
03J08_orange_Troph_M_MIL.jpg	7.49109	0.656305	D03-J08	cichlid6993988	SAMEA117805565	Tropheops	orange-head	Tropheops_orange-head	Mbuna	Chilumba	Mphanga_rocks
03F04_bandxx_Troph_N_MIL.jpg	7.85781	0.895032	D03-F04	cichlid6978866	SAMEA117805442	Tropheops	sp-band	Tropheops_sp-band	Mbuna	Nkhata_Bay	Viking_reef
03F05_bandxx_Troph_N_MIL.jpg	7.43723	0.73445	D03-F05	cichlid6993964	SAMEA117805542	Tropheops	sp-band	Tropheops_sp-band	Mbuna	Nkhata_Bay	Viking_reef
03F06_bandxx_Troph_N_MIL.jpg	6.76668	0.748148	D03-F06	cichlid6993965	SAMEA117805543	Tropheops	sp-band	Tropheops_sp-band	Mbuna	Nkhata_Bay	Viking_reef
03F07_bandxx_Troph_N_MIL.jpg	7.60954	0.821044	D03-F07	cichlid6993966	SAMEA117805544	Tropheops	sp-band	Tropheops_sp-band	Mbuna	Nkhata_Bay	Viking_reef
03F08_bandxx_Troph_N_MIL.jpg	6.67468	0.740767	D03-F08	cichlid6993967	SAMEA117805545	Tropheops	sp-band	Tropheops_sp-band	Mbuna	Nkhata_Bay	Viking_reef	similar to band - dark
03F10_bandxx_Troph_N_MIL.jpg	6.77165	0.681824	D03-F10	cichlid6978867	SAMEA117805443	Tropheops	sp-band	Tropheops_sp-band	Mbuna	Nkhata_Bay	Viking_reef
06B01.jpg	7.73199	0.765116	D06-B01	cichlid6994139	SAMEA117805714	Tropheops	sp-band	Tropheops_sp-band	Mbuna	Chilumba	Chiweta_beach
03J01_chilum_Troph_M_MIL.jpg	9.79617	0.75696	D03-J01	cichlid6978869	SAMEA117805445	Tropheops	sp-chilumba	Tropheops_sp-chilumba	Mbuna	Chilumba	Mphanga_rocks	Konings p. 86
03J02_chilum_Troph_M_MIL.jpg	9.81797	0.785346	D03-J02	cichlid6993981	SAMEA117805559	Tropheops	sp-chilumba	Tropheops_sp-chilumba	Mbuna	Chilumba	Mphanga_rocks	Konings p. 86
03J03_chilum_Troph_M_MIL.jpg	9.85562	0.8124	D03-J03	cichlid6993982	SAMEA117805560	Tropheops	sp-chilumba	Tropheops_sp-chilumba	Mbuna	Chilumba	Mphanga_rocks	Konings p. 86
03J04_chilum_Troph_M_MIL.jpg	9.89041	0.829915	D03-J04	cichlid6993983	SAMEA117805561	Tropheops	sp-chilumba	Tropheops_sp-chilumba	Mbuna	Chilumba	Mphanga_rocks	Konings p. 86
03J05_chilum_Troph_M_MIL.jpg	10.1425	0.795116	D03-J05	cichlid6993984	SAMEA117805562	Tropheops	sp-chilumba	Tropheops_sp-chilumba	Mbuna	Chilumba	Mphanga_rocks	Konings p. 86
03J06_chilum_Troph_M_MIL.jpg	9.49156	0.793775	D03-J06	cichlid6993985	SAMEA117805563	Tropheops	sp-chilumba	Tropheops_sp-chilumba	Mbuna	Chilumba	Mphanga_rocks
03J09_chilum_Troph_M_MIL.jpg	7.8084	0.655684	D03-J09	cichlid6993989	SAMEA117805566	Tropheops	sp-chilumba	Tropheops_sp-chilumba	Mbuna	Chilumba	Mphanga_rocks
03J10_chilum_Troph_M_MIL.jpg	8.49725	0.668602	D03-J10	cichlid6993990	SAMEA117805567	Tropheops	sp-chilumba	Tropheops_sp-chilumba	Mbuna	Chilumba	Mphanga_rocks
04A01_chilum_Troph_N_MIL.jpg	7.60023	0.726208	D04-A01	cichlid6993991	SAMEA117805568	Tropheops	sp-chilumba	Tropheops_sp-chilumba	Mbuna	Chilumba	Mphanga_rocks
04A02_chilum_Troph_N_MIL.jpg	9.08412	0.760414	D04-A02	cichlid6993992	SAMEA117805569	Tropheops	sp-chilumba	Tropheops_sp-chilumba	Mbuna	Chilumba	Mphanga_rocks
04A03_chilum_Troph_N_MIL.jpg	7.98804	0.66867	D04-A03	cichlid6993993	SAMEA117805570	Tropheops	sp-chilumba	Tropheops_sp-chilumba	Mbuna	Chilumba	Mphanga_rocks
04A04_chilum_Troph_N_MIL.jpg	7.03796	0.680649	D04-A04	cichlid6993994	SAMEA117805571	Tropheops	sp-chilumba	Tropheops_sp-chilumba	Mbuna	Chilumba	Mphanga_rocks
04A05_chilum_Troph_N_MIL.jpg	7.50555	0.591668	D04-A05	cichlid6993995	SAMEA117805572	Tropheops	sp-chilumba	Tropheops_sp-chilumba	Mbuna	Chilumba	Mphanga_rocks
04A06_chilum_Troph_N_MIL.jpg	6.78209	0.592224	D04-A06	cichlid6993996	SAMEA117805573	Tropheops	sp-chilumba	Tropheops_sp-chilumba	Mbuna	Chilumba	Mphanga_rocks
04A07_chilum_Troph_N_MIL.jpg	5.42243	0.53159	D04-A07	cichlid6993997	SAMEA117805574	Tropheops	sp-chilumba	Tropheops_sp-chilumba	Mbuna	Chilumba	Mphanga_rocks
04A08_chilum_Troph_N_MIL.jpg	5.35446	0.528006	D04-A08	cichlid6993998	SAMEA117805575	Tropheops	sp-chilumba	Tropheops_sp-chilumba	Mbuna	Chilumba	Mphanga_rocks
10B07.jpg	7.69626	0.722733	D10-B07	cichlid6978964	SAMEA117805456	Tropheops	sp-chiofu-yellow	Tropheops_sp-chiofu-yellow	Mbuna	Chiofu
10D07.jpg	7.26193	0.712028	D10-D07	cichlid6994270	SAMEA117805840	Tropheops	sp-chiofu-yellow	Tropheops_sp-chiofu-yellow	Mbuna	Chiofu
10E03.jpg	6.65811	0.645668	D10-E03	cichlid6994272	SAMEA117805842	Tropheops	sp-chiofu-yellow	Tropheops_sp-chiofu-yellow	Mbuna	Chiofu
09I06.jpg	8.8424	0.76176	D09-I06	cichlid6978962	SAMEA117805454	Tropheops	sp-chiofu-yellow	Tropheops_sp-chiofu-yellow	Mbuna	Chiofu
10E10.jpg	7.19923	0.760441	D10-E10	cichlid7020199	SAMEA117805940	Tropheops	sp-chiofu-yellow	Tropheops_sp-chiofu-yellow	Mbuna	Chiofu		was "choifu yellow" - presume typo
10E07.jpg	8.21507	0.73297	D10-E07	cichlid6994273	SAMEA117805843	Tropheops	sp-chiofu-yellow	Tropheops_sp-chiofu-yellow	Mbuna	Chiofu
10E09.jpg	6.96749	0.719576	D10-E09	cichlid7020198	SAMEA117805939	Tropheops	sp-chiofu-yellow	Tropheops_sp-chiofu-yellow	Mbuna	Chiofu		was "choifu yellow" - presume typo
10E08.jpg	7.48553	0.722499	D10-E08	cichlid6994274	SAMEA117805844	Tropheops	sp-chiofu-yellow	Tropheops_sp-chiofu-yellow	Mbuna	Chiofu
10D09.jpg	5.46601	0.531216	D10-D09	cichlid6994271	SAMEA117805841	Tropheops	sp-chiofu-yellow	Tropheops_sp-chiofu-yellow	Mbuna	Chiofu
10B09.jpg	9.14045	0.830736	D10-B09	cichlid6994268	SAMEA117805839	Tropheops	sp-chiofu-yellow	Tropheops_sp-chiofu-yellow	Mbuna	Chiofu
01I01_deepxx_Troph_M_MIL.jpg	6.39688	0.652674	D01-I01	cichlid6978776	SAMEA117805428	Tropheops	sp-deep	Tropheops_sp-deep	Mbuna	Nkhata_Bay	Viking_reef
03A05_mauvex_Troph_M_MIL.jpg	8.68612	0.717613	D03-A05	cichlid6978789	SAMEA117805437	Tropheops	sp-mauve	Tropheops_sp-mauve	Mbuna	Nkhata_Bay	Playground_point
01J09_olivex_Troph_M_MIL.jpg	6.92997	0.765616	D01-J09	cichlid6993918	SAMEA117805499	Tropheops	sp-olive	Tropheops_sp-olive	Mbuna	Nkhata_Bay	Viking_reef
01J10_olivex_Troph_M_MIL.jpg	6.91091	0.763123	D01-J10	cichlid6993919	SAMEA117805500	Tropheops	sp-olive	Tropheops_sp-olive	Mbuna	Nkhata_Bay	Viking_reef
02J07_olivex_Troph_M_MIL.jpg	8.14764	0.84573	D02-J07	cichlid6993952	SAMEA117805530	Tropheops	sp-olive	Tropheops_sp-olive	Mbuna	Nkhata_Bay	Playground_point	possibly female S. fryeri
03C03_olivex_Troph_M_MIL.jpg	8.15698	0.743098	D03-C03	cichlid6993960	SAMEA117805538	Tropheops	sp-olive	Tropheops_sp-olive	Mbuna	Nkhata_Bay	Playground_point
06H04.jpg	9.94759	0.809421	D06-H04	cichlid6994193	SAMEA117805767	Tropheops	sp-olive	Tropheops_sp-olive	Mbuna	Chilumba	Chitande_island
03B05_redxfi_Troph_F_MIL.jpg	5.06378	0.561457	D03-B05	cichlid6993957	SAMEA117805535	Tropheops	sp-red-fin	Tropheops_sp-red-fin	Mbuna	Nkhata_Bay	Playground_point
01B03_rustxx_Troph_M_MIL.jpg	6.83253	0.711829	D01-B03	cichlid6978768	SAMEA5806192	Tropheops	sp-rust	Tropheops_sp-rust	Mbuna	Nkhata_Bay	Kampango_point
01E04_rustxx_Troph_F_MIL.jpg	6.43616	0.615505	D01-E04	cichlid6993905	SAMEA117805486	Tropheops	sp-rust	Tropheops_sp-rust	Mbuna	Nkhata_Bay	Kampango_point
01J05_olivex_Troph_M_MIL.jpg	8.76007	0.807078	D01-J05	cichlid6978777	SAMEA117805429	Tropheops	sp-rust	Tropheops_sp-rust	Mbuna	Nkhata_Bay	Viking_reef
02J06_unknow_Troph_N_MIL.jpg	7.90225	0.775968	D02-J06	cichlid6993951	SAMEA117805529	Tropheops	sp-rust	Tropheops_sp-rust	Mbuna	Nkhata_Bay	Playground_point
03C04_blackx_Troph_F_MIL.jpg	6.70228	0.703281	D03-C04	cichlid6993961	SAMEA117805539	Tropheops	sp-rust	Tropheops_sp-rust	Mbuna	Nkhata_Bay	Playground_point
06H05.jpg	8.32404	0.844905	D06-H05	cichlid6994194	SAMEA117805768	Tropheops	sp-white-dorsal	Tropheops_sp-white-dorsal	Mbuna	Chilumba	Chitande_island
06I03.jpg	7.37689	0.844589	D06-I03	cichlid6994196	SAMEA117805770	Tropheops	sp-white-dorsal	Tropheops_sp-white-dorsal	Mbuna	Chilumba	Chitande_island
06I05.jpg	7.02271	0.78292	D06-I05	cichlid6994198	SAMEA117805771	Tropheops	sp-white-dorsal	Tropheops_sp-white-dorsal	Mbuna	Chilumba	Chitande_island
06I04.jpg	7.81142	0.870507	D06-I04	cichlid6994197		Tropheops	sp-white-dorsal	Tropheops_sp-white-dorsal	Mbuna
09J06.jpg	8.7881	0.781125	D09-J06	cichlid6994262	SAMEA117805832	Tropheops	sp-yellow-gular	Tropheops_sp-yellow-gular	Mbuna	Chiofu
09J07.jpg	7.96504	0.704548	D09-J07	cichlid6978963	SAMEA117805455	Tropheops	sp-yellow-gular	Tropheops_sp-yellow-gular	Mbuna	Chiofu
09J05.jpg	8.84787	0.787588	D09-J05	cichlid6994261	SAMEA117805831	Tropheops	sp-yellow-gular	Tropheops_sp-yellow-gular	Mbuna	Chiofu
09J04.jpg	9.53497	0.84708	D09-J04	cichlid6994260	SAMEA117805830	Tropheops	sp-yellow-gular	Tropheops_sp-yellow-gular	Mbuna	Chiofu
10F05.jpg	8.18262	0.793575	D10-F05	cichlid7020200	SAMEA117805941	Tropheops	sp-yellow-gular	Tropheops_sp-yellow-gular	Mbuna	Chiofu
09J03.jpg	9.2431	0.80002	D09-J03	cichlid6994259	SAMEA117805829	Tropheops	sp-yellow-gular	Tropheops_sp-yellow-gular	Mbuna	Chiofu
10F07.jpg	6.95692	0.722361	D10-F07	cichlid7020202	SAMEA117805943	Tropheops	sp-yellow-gular	Tropheops_sp-yellow-gular	Mbuna	Chiofu
10B02.jpg	8.52272	0.743441	D10-B02	cichlid6994266	SAMEA117805836	Tropheops	sp-yellow-gular	Tropheops_sp-yellow-gular	Mbuna	Chiofu
10F06.jpg	7.78336	0.65961	D10-F06	cichlid7020201	SAMEA117805942	Tropheops	sp-yellow-gular	Tropheops_sp-yellow-gular	Mbuna	Chiofu
09J02.jpg	9.28378	0.761856	D09-J02	cichlid6994258	SAMEA117805828	Tropheops	sp-yellow-gular	Tropheops_sp-yellow-gular	Mbuna	Chiofu
09I07.jpg	8.577	0.74074	D09-I07	cichlid6994257	SAMEA117805827	Tropheops	sp-yellow-gular	Tropheops_sp-yellow-gular	Mbuna	Chiofu
10A04.jpg	7.21531	0.677105	D10-A04	cichlid6994265	SAMEA117805835	Tropheops	sp-yellow-gular	Tropheops_sp-yellow-gular	Mbuna	Chiofu
09I01.jpg	7.35665	0.772413	D09-I01	cichlid6994256	SAMEA117805826	Tropheops	sp-yellow-gular	Tropheops_sp-yellow-gular	Mbuna	Chiofu
10A03.jpg	7.969	0.67704	D10-A03	cichlid6994264	SAMEA117805834	Tropheops	sp-yellow-gular	Tropheops_sp-yellow-gular	Mbuna	Chiofu
09G05.jpg	6.86515	0.62496	D09-G05	cichlid6994255	SAMEA117805825	Tropheops	sp-yellow-gular	Tropheops_sp-yellow-gular	Mbuna	Chiofu
10B08.jpg	7.92849	0.762866	D10-B08	cichlid6994267	SAMEA117805838	Tropheops	sp-yellow-gular	Tropheops_sp-yellow-gular	Mbuna	Chiofu
09J08.jpg	9.30667	0.762866	D09-J08	cichlid6994263	SAMEA117805833	Tropheops	sp-yellow-gular	Tropheops_sp-yellow-gular	Mbuna	Chiofu
02J10_redxfi_Troph_M_MIL.jpg	7.81048	0.6963				Tropheops	sp.	Tropheops_sp.	Mbuna	Nkatha Bay	Playground point	chased in net
10B10.jpg	9.69485	0.783484				Tropheops	yellow_gular	Tropheops_yellow_gular	Mbuna	Chiofu		chased in net
08C10.jpg	9.68397	0.652612	D08-C10	cichlid6978879	SAMEA117805453	Rhamphochromis	esox	Rhamphochromis_esox	Rhampho	Chiofu
04H02_esoxxx_Rhamp_F_MIL.jpg	24.7177	1.14207				Rhamphochromis	esox	Rhamphochromis_esox	Rhampho	Chilumba	Chilumba main beach
08E01.jpg	12.6799	0.84375				Rhamphochromis	esox	Rhamphochromis_esox	Rhampho	Chiofu	south of main bay on rocks	chased in net
12D04.jpg	16.2689	0.828118				Rhamphochromis	esox	Rhamphochromis_esox	Rhampho	Makanjira		trawl at 20m
07H07.jpg	31.499	1.42839				Rhamphochromis	esox	Rhamphochromis_esox	Rhampho	Chiofu		line fished
12D02.jpg	14.4553	0.752438				Rhamphochromis	esox	Rhamphochromis_esox	Rhampho	Makanjira		trawl at 20m
07H06.jpg	30.1688	1.19987				Rhamphochromis	esox	Rhamphochromis_esox	Rhampho	Chiofu		line fished
12D01.jpg	16.1799	0.764556				Rhamphochromis	esox	Rhamphochromis_esox	Rhampho	Makanjira		trawl at 20m
12C05.jpg	17.3205	0.78428				Rhamphochromis	esox	Rhamphochromis_esox	Rhampho	Makanjira		trawl at 20m
12C09.jpg	14.0502	0.752438				Rhamphochromis	esox	Rhamphochromis_esox	Rhampho	Makanjira		trawl at 20m
13A05.jpg	17.395	0.795756				Rhamphochromis	esox	Rhamphochromis_esox	Rhampho	Makanjira		trawl at 30-40m
13A04.jpg	20.0373	0.848316				Rhamphochromis	esox	Rhamphochromis_esox	Rhampho	Makanjira		trawl at 30-40m
12D03.jpg	15.6248	0.950448	D12-D03	CICHM16429628	SAMEA4033276	Rhamphochromis	ferox	Rhamphochromis_ferox	Rhampho	Makanjila		trawl at 20m
12C06.jpg	14.4195	0.919816	D12-C06	cichlid7020282	SAMEA117806022	Rhamphochromis	ferox	Rhamphochromis_ferox	Rhampho	Makanjila		trawl at 20m
12C07.jpg	14.3622	0.901922	D12-C07	CICHM16429626	SAMEA4033275	Rhamphochromis	ferox	Rhamphochromis_ferox	Rhampho	Makanjila		trawl at 20m
12C08.jpg	15.0465	0.912458	D12-C08	CICHM16429627	SAMEA4032064	Rhamphochromis	ferox	Rhamphochromis_ferox	Rhampho	Makanjila		trawl at 20m
13A02.jpg	19.8473	1.21188	D13-A02	cichlid6978976	SAMEA117805467	Rhamphochromis	ferox	Rhamphochromis_ferox	Rhampho	Makanjila
13J05.jpg	23.3857	1.13941				Rhamphochromis	ferox	Rhamphochromis_ferox	Rhampho	Cape Maclear		trawl 1
13B02.jpg	18.5584	1.10868				Rhamphochromis	ferox	Rhamphochromis_ferox	Rhampho	Makanjira		trawl at 30-40m
13A03.jpg	18.5998	1.07208				Rhamphochromis	ferox	Rhamphochromis_ferox	Rhampho	Makanjira		trawl at 30-40m
13G05.jpg	15.3339	0.902496				Rhamphochromis	ferox	Rhamphochromis_ferox	Rhampho	South east arm	north of Boadzulu	trawl at 45-50m
14E08.jpg	14.5149	0.886985				Rhamphochromis	ferox	Rhamphochromis_ferox	Rhampho	south west arm		trawl at 40-48m
03D02_greyxx_Rhamp_N_MIL.jpg	24.1035	1.15136				Rhamphochromis	grey	Rhamphochromis_grey	Rhampho	Nkatha Bay
03D03_greyxx_Rhamp_N_MIL.jpg	23.5568	1.0456				Rhamphochromis	grey	Rhamphochromis_grey	Rhampho	Nkatha Bay
04H04_greyxx_Rhamp_F_MIL.jpg	21.9576	1.08407				Rhamphochromis	grey	Rhamphochromis_grey	Rhampho	Chilumba	Chilumba main beach
13J07.jpg	19.0332	1.25228				Rhamphochromis	long_fin	Rhamphochromis_long_fin	Rhampho	Cape Maclear		trawl 1
13J08.jpg	16.4994	1.0198				Rhamphochromis	long_fin	Rhamphochromis_long_fin	Rhampho	Cape Maclear		trawl 1
14E10.jpg	25.5593	1.15151				Rhamphochromis	long_snout	Rhamphochromis_long_snout	Rhampho	south west arm		trawl at 40-48m
13A06.jpg	16.8164	1.12238	D13-A06	CICHM16429629	SAMEA4032065	Rhamphochromis	longiceps	Rhamphochromis_longiceps	Rhampho	Makanjila		trawl at 30-40m
12B06.jpg	23.0022	1.14597				Rhamphochromis	maldeco	Rhamphochromis_maldeco	Rhampho	Monkey bay	north Monkey bay	trawl at 85-95m
03D04_greyxx_Rhamp_N_MIL.jpg	25.6169	1.14655	D03-D04	CICHM16429722	SAMEA117806310	Rhamphochromis	sp-grey	Rhamphochromis_sp-grey	Rhampho	Nkhata_Bay
01A05_longic_Rhamp_M_MIL.jpg	18.5121	1.00638	D01-A05	CICHM16429616	SAMEA4033270	Rhamphochromis	sp-greyback	Rhamphochromis_sp-greyback	Rhampho	Nkhata_Bay
02C03_longic_Rhamp_M_MIL.jpg	17.4605	1.13238	D02-C03	CICHM16429618	SAMEA4033271	Rhamphochromis	sp-greyback	Rhamphochromis_sp-greyback	Rhampho	Nkhata_Bay
02I10_longic_Rhamp_M_MIL.jpg	16.7437	1.02554	D02-I10	CICHM16429617	SAMEA4032057	Rhamphochromis	sp-greyback	Rhamphochromis_sp-greyback	Rhampho	Nkhata_Bay
02J01_longic_Rhamp_M_MIL.jpg	17.2521	1.04365	D02-J01	CICHM16429619	SAMEA4032058	Rhamphochromis	sp-greyback	Rhamphochromis_sp-greyback	Rhampho	Nkhata_Bay
02J02_longic_Rhamp_M_MIL.jpg	17.7939	1.02582	D02-J02	CICHM16429620	SAMEA4033272	Rhamphochromis	sp-greyback	Rhamphochromis_sp-greyback	Rhampho	Nkhata_Bay
03D05_longic_Rhamp_M_MIL.jpg	17.5164	1.07552	D03-D05	CICHM16429621	SAMEA4032059	Rhamphochromis	sp-greyback	Rhamphochromis_sp-greyback	Rhampho	Nkhata_Bay
04I08_longic_Rhamp_N_MIL.jpg	17.5227	1.1446	D04-I08	CICHM16429623	SAMEA4032060	Rhamphochromis	sp-greyback	Rhamphochromis_sp-greyback	Rhampho	Chilumba	Chilumba_main_beach
10D01.jpg	17.6458	1.10432	D10-D01	cichlid6978966	SAMEA117805458	Rhamphochromis	sp-greyback	Rhamphochromis_sp-greyback	Rhampho	Chiofu
12B10.jpg	17.1338	1.17771	D12-B10	CICHM16429625	SAMEA4032061	Rhamphochromis	sp-greyback	Rhamphochromis_sp-greyback	Rhampho	Monkey_Bay	north_Monkey_Bay	trawl at 85-95m
11D08.jpg	16.0304	1.0927	D11-D08	CICHM16429624	SAMEA4033274	Rhamphochromis	sp-greyback	Rhamphochromis_sp-greyback	Rhampho	Monkey_Bay	north_Monkey_Bay	trawl at 85-95m
14E09.jpg	16.2043	1.01256	D14-E09	CICHM16429630	SAMEA4033277	Rhamphochromis	sp-greyback	Rhamphochromis_sp-greyback	Rhampho	Southwest_arm		trawl at 40-48m
13J06.jpg	17.9386	1.21158	D13-J06	cichlid6978980	SAMEA117805471	Rhamphochromis	sp-long-fin	Rhamphochromis_sp-long-fin	Rhampho	Cape_Maclear
02C02_unknow_Rhamp_N_MIL.jpg	20.3837	1.07981	D02-C02	cichlid6978781	SAMEA117805432	Rhamphochromis	sp-longsnout	Rhamphochromis_sp-longsnout	Rhampho	Nkhata_Bay
13J04.jpg	25.5612	1.46808	D13-J04	cichlid6978979	SAMEA117805470	Rhamphochromis	sp-longsnout	Rhamphochromis_sp-longsnout	Rhampho	Cape_Maclear
11C02.jpg	18.5594	1.14279	D11-C02	cichlid6978969	SAMEA117805460	Rhamphochromis	sp-longsnout	Rhamphochromis_sp-longsnout	Rhampho	Monkey_Bay
13H03.jpg	23.0942	1.05685	D13-H03	CICHM16429723	SAMEA117806311	Rhamphochromis	sp-maldeco	Rhamphochromis_sp-maldeco	Rhampho	Southeast_arm	north_of_Boadzulu
13B01.jpg	18.7457	1.01752	D13-B01	cichlid6978977	SAMEA117805468	Rhamphochromis	sp-pike	Rhamphochromis_sp-pike	Rhampho	Makanjila		yellow belly
12C02.jpg	21.0211	1.0549				Rhamphochromis	sp.	Rhamphochromis_sp.	Rhampho	Monkey bay	north Monkey bay	trawl at 85-95m
03A01_woodix_Rhamp_M_MIL.jpg	28.5654	1.16994	D03-A01	cichlid6978787	SAMEA117805436	Rhamphochromis	woodi	Rhamphochromis_woodi	Rhampho	Nkhata_Bay		yellow gular
14F02.jpg	27.0652	1.14655	D14-F02	cichlid6978981	SAMEA117805472	Rhamphochromis	woodi	Rhamphochromis_woodi	Rhampho	Southwest_arm
12C10.jpg	12.7797	0.779844	D12-C10	CICHM16429724	SAMEA4032126	Rhamphochromis	woodi	Rhamphochromis_woodi	Rhampho	Makanjila		trawl at 45-50m
01A06_woodix_Rhamp_N_MIL.jpg	25.4785	1.21958				Rhamphochromis	woodi	Rhamphochromis_woodi	Rhampho	Nkatha Bay		line fished
01A07_woodix_Rhamp_N_MIL.jpg	19.4831	0.988194				Rhamphochromis	woodi	Rhamphochromis_woodi	Rhampho	Nkatha Bay		line fished
01A08_woodix_Rhamp_N_MIL.jpg	21.0287	0.96432				Rhamphochromis	woodi	Rhamphochromis_woodi	Rhampho	Nkatha Bay		line fished
03D01_woodix_Rhamp_M_MIL.jpg	29.3445	1.2418				Rhamphochromis	woodi	Rhamphochromis_woodi	Rhampho	Nkatha Bay
04H01_woodix_Rhamp_F_MIL.jpg	37.0388	1.74418				Rhamphochromis	woodi	Rhamphochromis_woodi	Rhampho	Chilumba	Chilumba main beach
07H05.jpg	27.7003	1.23747				Rhamphochromis	woodi	Rhamphochromis_woodi	Rhampho	Chiofu		line fished
12C01.jpg	26.3497	1.41319				Rhamphochromis	woodi	Rhamphochromis_woodi	Rhampho	Monkey bay	north Monkey bay	trawl at 85-95m
13G06.jpg	15.8087	0.8849				Rhamphochromis	woodi	Rhamphochromis_woodi	Rhampho	South east arm	north of Boadzulu	trawl at 45-50m
13G07.jpg	13.6824	0.852336				Rhamphochromis	woodi	Rhamphochromis_woodi	Rhampho	South east arm	north of Boadzulu	trawl at 45-50m
06I10.jpg	29.5613	1.47344				Rhamphochromis	woodi	Rhamphochromis_woodi	Rhampho	Chilumba	Chitande Island
04G03_borley_Copad_M_MIL.jpg	11.6814	1.16083	D04-G03	cichlid6978872	SAMEA104139127	Copadichromis	borleyi	Copadichromis_borleyi	Utaka	Chilumba	Mphanga_rocks
04G04_borley_Copad_M_MIL.jpg	11.8621	1.10421				Copadichromis	borleyi	Copadichromis_borleyi	Utaka	Chilumba	Mphanga rocks	chased in net
04G05_borley_Copad_M_MIL.jpg	11.353	1.09063				Copadichromis	borleyi	Copadichromis_borleyi	Utaka	Chilumba	Mphanga rocks	chased in net
04G06_borley_Copad_M_MIL.jpg	11.2699	1.09655				Copadichromis	borleyi	Copadichromis_borleyi	Utaka	Chilumba	Mphanga rocks	chased in net
12F01.jpg	4.41935	0.420502				Copadichromis	borleyi	Copadichromis_borleyi	Utaka	Makanjira		trawl at 20m
05B10.jpg	11.074	1.03084				Copadichromis	borleyi	Copadichromis_borleyi	Utaka	Chilumba	Luwino reef	chased in net
10H09.jpg	10.1695	0.989444				Copadichromis	chrysonotus	Copadichromis_chrysonotus	Utaka	Chiofu		chased in net
10G10.jpg	8.74831	0.853866				Copadichromis	chrysonotus	Copadichromis_chrysonotus	Utaka	Chiofu		chased in net
10G09.jpg	9.58059	0.984274				Copadichromis	chrysonotus	Copadichromis_chrysonotus	Utaka	Chiofu		chased in net
10H01.jpg	9.67161	0.921448				Copadichromis	chrysonotus	Copadichromis_chrysonotus	Utaka	Chiofu		chased in net
14I03.jpg	7.36704	0.670356				Copadichromis	mloto	Copadichromis_mloto	Utaka	south west arm		trawl at 19-22m
14I02.jpg	8.41327	0.724884				Copadichromis	mloto	Copadichromis_mloto	Utaka	south west arm		trawl at 19-22m
02C04_quadri_Rhamp_N_MIL.jpg	14.8081	1.26263	D02-C04	cichlid6978782	SAMEA117805433	Copadichromis	quadrimaculatus	Copadichromis_quadrimaculatus	Utaka	Nkhata_Bay
01G03_quadri_Copad_F_MIL.jpg	11.2447	0.942192				Copadichromis	quadrimaculatus	Copadichromis_quadrimaculatus	Utaka	Nkatha Bay
01G04_quadri_Copad_M_MIL.jpg	10.6326	0.919631				Copadichromis	quadrimaculatus	Copadichromis_quadrimaculatus	Utaka	Nkatha Bay
01G05_quadri_Copad_M_MIL.jpg	11.4789	0.996874				Copadichromis	quadrimaculatus	Copadichromis_quadrimaculatus	Utaka	Nkatha Bay
01G06_quadri_Copad_F_MIL.jpg	10.5946	0.834279				Copadichromis	quadrimaculatus	Copadichromis_quadrimaculatus	Utaka	Nkatha Bay
01G07_quadri_Copad_F_MIL.jpg	11.3162	0.999912				Copadichromis	quadrimaculatus	Copadichromis_quadrimaculatus	Utaka	Nkatha Bay
02C05_quadri_Copad_N_MIL.jpg	14.7079	1.20537				Copadichromis	quadrimaculatus	Copadichromis_quadrimaculatus	Utaka	Nkatha Bay
02C06_quadri_Copad_N_MIL.jpg	13.971	1.18403				Copadichromis	quadrimaculatus	Copadichromis_quadrimaculatus	Utaka	Nkatha Bay
02C07_quadri_Copad_N_MIL.jpg	14.9102	1.30899				Copadichromis	quadrimaculatus	Copadichromis_quadrimaculatus	Utaka	Nkatha Bay
02C08_quadri_Copad_N_MIL.jpg	13.1869	1.04145				Copadichromis	quadrimaculatus	Copadichromis_quadrimaculatus	Utaka	Nkatha Bay
02C09_quadri_Copad_N_MIL.jpg	14.0624	1.25707				Copadichromis	quadrimaculatus	Copadichromis_quadrimaculatus	Utaka	Nkatha Bay
02C10_quadri_Copad_N_MIL.jpg	12.3444	0.98574				Copadichromis	quadrimaculatus	Copadichromis_quadrimaculatus	Utaka	Nkatha Bay
02D01_quadri_Copad_N_MIL.jpg	13.345	1.18572				Copadichromis	quadrimaculatus	Copadichromis_quadrimaculatus	Utaka	Nkatha Bay
02D02_quadri_Copad_N_MIL.jpg	13.4528	1.22275				Copadichromis	quadrimaculatus	Copadichromis_quadrimaculatus	Utaka	Nkatha Bay
13A09.jpg	14.8822	1.12949				Copadichromis	quadrimaculatus	Copadichromis_quadrimaculatus	Utaka	Makanjira		trawl at 30-40m
12D05.jpg	12.4584	1.04945				Copadichromis	quadrimaculatus	Copadichromis_quadrimaculatus	Utaka	Makanjira		trawl at 20m
12F03.jpg	13.4757	1.0951				Copadichromis	quadrimaculatus	Copadichromis_quadrimaculatus	Utaka	Makanjira		trawl at 20m
10C10.jpg	13.8395	1.18314				Copadichromis	quadrimaculatus	Copadichromis_quadrimaculatus	Utaka	Chiofu
12E10.jpg	13.2051	1.06909				Copadichromis	quadrimaculatus	Copadichromis_quadrimaculatus	Utaka	Makanjira		trawl at 20m
10C09.jpg	13.297	1.10169				Copadichromis	quadrimaculatus	Copadichromis_quadrimaculatus	Utaka	Chiofu
12I07.jpg	13.5062	1.08766				Copadichromis	quadrimaculatus	Copadichromis_quadrimaculatus	Utaka	Makanjira		trawl at 30-40m
12I06.jpg	13.2646	1.07187				Copadichromis	quadrimaculatus	Copadichromis_quadrimaculatus	Utaka	Makanjira		trawl at 30-40m
12J10.jpg	13.4792	1.21592				Copadichromis	quadrimaculatus	Copadichromis_quadrimaculatus	Utaka	Makanjira		trawl at 30-40m
13A07.jpg	14.4277	1.30142				Copadichromis	quadrimaculatus	Copadichromis_quadrimaculatus	Utaka	Makanjira		trawl at 30-40m
06E04.jpg	9.40188	0.836913	D06-E04	CICHM16429739	SAMEA12814434	Copadichromis	sp-virginalis-kajose	Copadichromis_sp-virginalis-kajose	Utaka	Chilumba	Chiweta_beach
14E02.jpg	5.16742	0.416	D14-E02	CICHM16429596	SAMEA12814435	Copadichromis	sp-virginalis-kajose	Copadichromis_sp-virginalis-kajose	Utaka	Southwest_arm		trawl at 40-48m
14E03.jpg	8.96379	0.725715	D14-E03	CICHM16429597	SAMEA12814458	Copadichromis	sp-virginalis-kajose	Copadichromis_sp-virginalis-kajose	Utaka	Southwest_arm		trawl at 40-48m
14E01.jpg	10.1402	0.79995	D14-E01	CICHM16429740	SAMEA12814433	Copadichromis	sp-virginalis-kajose	Copadichromis_sp-virginalis-kajose	Utaka	Southwest_arm		trawl at 40-48m
12I08.jpg	10.4256	0.847746	D12-I08	CICHM16429603	SAMEA4032050	Copadichromis	sp-virginalis-kajose	Copadichromis_sp-virginalis-kajose	Utaka	Makanjila		trawl at 30-40m
12I09.jpg	8.58066	0.70886	D12-I09	cichlid6978975	SAMEA117805466	Copadichromis	sp-virginalis-kajose	Copadichromis_sp-virginalis-kajose	Utaka	Makanjila		slender
12G02.jpg	9.12368	0.735908	D12-G02	cichlid6978972	SAMEA117805463	Copadichromis	sp-virginalis-kajose	Copadichromis_sp-virginalis-kajose	Utaka	Makanjila
12I01.jpg	7.60121	0.676992	D12-I01	cichlid6978974	SAMEA117805465	Copadichromis	sp-virginalis-kajose	Copadichromis_sp-virginalis-kajose	Utaka	Makanjila		slender
12I04.jpg	9.85894	0.770636	D12-I04	CICHM16429601	SAMEA12814437	Copadichromis	sp-virginalis-kajose	Copadichromis_sp-virginalis-kajose	Utaka	Makanjila		trawl at 30-40m
12I05.jpg	9.18772	0.732975	D12-I05	CICHM16429602	SAMEA12814438	Copadichromis	sp-virginalis-kajose	Copadichromis_sp-virginalis-kajose	Utaka	Makanjila		trawl at 30-40m
02G08_virgin_Copad_N_MIL.jpg	9.9524	0.859882	D02-G08	CICHM16429598	SAMEA4033261	Copadichromis	virginalis	Copadichromis_virginalis	Utaka	Nkhata_Bay
02G09_virgin_Copad_N_MIL.jpg	9.63117	0.81735	D02-G09	CICHM16429736	SAMEA12814431	Copadichromis	virginalis	Copadichromis_virginalis	Utaka	Nkhata_Bay
02G10_virgin_Copad_N_MIL.jpg	9.88886	0.817817	D02-G10	CICHM16429737	SAMEA4033323	Copadichromis	virginalis	Copadichromis_virginalis	Utaka	Nkhata_Bay
02H01_virgin_Copad_N_MIL.jpg	9.4014	0.846608	D02-H01	CICHM16429738	SAMEA4032131	Copadichromis	virginalis	Copadichromis_virginalis	Utaka	Nkhata_Bay
02H02_virgin_Copad_N_MIL.jpg	9.29012	0.803382	D02-H02	cichlid6993932	SAMEA117805510	Copadichromis	virginalis	Copadichromis_virginalis	Utaka	Nkhata_Bay
02H03_virgin_Copad_N_MIL.jpg	9.87426	0.844368	D02-H03	cichlid6993933	SAMEA117805512	Copadichromis	virginalis	Copadichromis_virginalis	Utaka	Nkhata_Bay
02H04_virgin_Copad_N_MIL.jpg	10.2004	0.87161	D02-H04	cichlid6993934	SAMEA117805513	Copadichromis	virginalis	Copadichromis_virginalis	Utaka	Nkhata_Bay
02H05_virgin_Copad_N_MIL.jpg	10.0377	0.896052	D02-H05	cichlid6993935	SAMEA117805514	Copadichromis	virginalis	Copadichromis_virginalis	Utaka	Nkhata_Bay
02H06_virgin_Copad_N_MIL.jpg	9.37256	0.826776	D02-H06	cichlid6993936	SAMEA117805515	Copadichromis	virginalis	Copadichromis_virginalis	Utaka	Nkhata_Bay
02H07_virgin_Copad_N_MIL.jpg	9.59306	0.849899	D02-H07	cichlid6993937	SAMEA117805516	Copadichromis	virginalis	Copadichromis_virginalis	Utaka	Nkhata_Bay
02H08_virgin_Copad_N_MIL.jpg	9.9488	0.848921	D02-H08	cichlid6993938	SAMEA117805517	Copadichromis	virginalis	Copadichromis_virginalis	Utaka	Nkhata_Bay
02H09_virgin_Copad_N_MIL.jpg	9.84546	0.891343	D02-H09	cichlid6993939	SAMEA117805518	Copadichromis	virginalis	Copadichromis_virginalis	Utaka	Nkhata_Bay
02H10_virgin_Copad_N_MIL.jpg	9.09444	0.845273	D02-H10	cichlid6993940	SAMEA117805519	Copadichromis	virginalis	Copadichromis_virginalis	Utaka	Nkhata_Bay
02I01_virgin_Copad_N_MIL.jpg	9.58086	0.837288	D02-I01	cichlid6993941	SAMEA117805520	Copadichromis	virginalis	Copadichromis_virginalis	Utaka	Nkhata_Bay
13A08.jpg	10.3773	0.879945				Copadichromis	virginalis	Copadichromis_virginalis	Utaka	Makanjira		trawl at 30-40m
12I10.jpg	9.75362	0.799824				Copadichromis	virginalis	Copadichromis_virginalis	Utaka	Makanjira		trawl at 30-40m
12I03.jpg	8.23884	0.656022				Copadichromis	virginalis_slender	Copadichromis_virginalis_slender	Utaka	Makanjira		trawl at 30-40m

## Sheet: Supplementary Data 2
	Count
Shallowbenthic	401
Aristochromis christyi	1
Buccochromis heterotaenia	5
Buccochromis lepturus	3
Buccochromis nototaenia	7
Buccochromis rhoadesii	6
Buccochromis sp-whitefins	1
Champsochromis c.f. spilorhynchus	1
Champsochromis caeruleus	3
Champsochromis spilorhynchus	1
Cheilochromis euchilus	5
Chilotilapia rhoadesii	13
Copadichromis kawanga	10
Copadichromis verduyni	14
Corematodus taeniatus	1
Ctenopharynx intermedius	2
Ctenopharynx nitidus	1
Ctenopharynx pictus	1
Cyrtocara moorii	1
Dimidiochromis compressiceps	2
Dimidiochromis kiwinge	10
Dimidiochromis strigatus	5
Fossorochromis rostratus	7
Hemitaeniochromis brachyrhynchus	1
Hemitaeniochromis sp-deep	1
Hemitaeniochromis urotaenia	3
Hemitilapia oxyrhynchus	5
Lethrinops oculatus	1
Lethrinops parvidens	5
Lethrinops sp-black-chin	1
Mchenga black yellow	1
Mchenga sp.	12
Mchenga sp-black-yellow	2
Mchenga sp-chiofu	1
Mchenga sp-chirombo-1	1
Mchenga sp-chirombo-2	1
Mylochromis anaphyrmus	9
Mylochromis c.f. mollis	9
Mylochromis ensatus	1
Mylochromis epichoralis	5
Mylochromis ericotaenia	1
Mylochromis guentheri	1
Mylochromis labidodon	1
Mylochromis melanonotus	1
Mylochromis mollis	1
Mylochromis obtusus	1
Mylochromis sp.	1
Mylochromis spilostichus	4
Mylochromis subocularis	4
Naevochromis chrysogaster	1
Nimbochromis fuscotaeniatus	1
Nimbochromis linni	2
Nimbochromis livingstonii	6
Nimbochromis polystigma	12
Nimbochromis venustus	1
Othopharynx argyrosoma	1
Otopharynx auromarginatus	2
Otopharynx brooksi	2
Otopharynx c.f. decorus	4
Otopharynx decorus	5
Otopharynx selenurus	2
Otopharynx sp-brooksi-nkhata	1
Otopharynx speciosus	4
Placidochromis johnstoni	4
Protomelas annectens	3
Protomelas fenestratus	9
Protomelas insignis	2
Protomelas kirkii	1
Protomelas labridens	1
Protomelas ornatus	10
Protomelas similis	12
Protomelas sp-chilumba	1
Protomelas spilopterus	1
Protomelas taeniolatus	14
Protomelas triaenodon	3
Sciaenochromis benthicola	11
Sciaenochromis fryeri	1
Sciaenochromis sand	3
Sciaenochromis sp-nyassae	1
Sciaenochromis sp-sand	3
Stigmatochromis c.f. woodi	3
Stigmatochromis guttatus	1
Stigmatochromis macrorhynchos	3
Stigmatochromis modestus	3
Stigmatochromis pholidophorus	3
Stigmatochromis woodi	3
Taeniochromis holotaenia	2
Taeniolethrinops furcicauda	4
Taeniolethrinops laticeps	7
Taeniolethrinops macrorhynchus	2
Taeniolethrinops praeorbitalis	5
Taeniolethrinops sp-furcicauda-yellow	2
Tramitichromis brevis	2
Tramitichromis sp-east-coast-shallow	2
Tramitichromis sp-kande	1
Trematocranus placodon	30
Trematocranus sp-cape-maclear	1
Tyrannochromis macrostoma	14
Tyrannochromis nigriventer	15
Deepbenthic	170
Alticorpus geoffreyi	10
Alticorpus macrocleithrum	5
Alticorpus mentale	4
Alticorpus peterdaviesi	17
Aulonocara ethelwynnae	1
Aulonocara nyassae	1
Aulonocara rostratum	3
Aulonocara saulosi	4
Aulonocara sp-blue-orange	10
Aulonocara sp-copper	4
Aulonocara sp-deep	2
Aulonocara sp-malembo-orange	12
Aulonocara sp-minutus	12
Aulonocara sp-yellow	2
Aulonocara stonemani	1
Aulonocara stuartgranti	3
Aulonocara yellow	2
Lethrinops albus deep water	2
Lethrinops albus red head	2
Lethrinops argenteus	2
Lethrinops blue nose	1
Lethrinops deep water altus	2
Lethrinops furcifer	3
Lethrinops gossei	18
Lethrinops longimanus	4
Lethrinops longipinnis	4
Lethrinops longipinnis blue head	1
Lethrinops oliveri	7
Lethrinops sp-albus-deep-water	1
Lethrinops sp-blue-nose	2
Lethrinops sp-deepwater-altus	1
Lethrinops sp-longimanus-red-head	1
Lethrinops sp-six-bar	1
Lethrinops yellow head	3
Otopharynx panniculus	2
Placidochromis acutirostris	2
Placidochromis boops	1
Placidochromis elongatus	5
Placidochromis hennydaviesae	2
Placidochromis mbunoides	1
Placidochromis obscurus	1
Placidochromis polli	1
Placidochromis sp-blue-nose	1
Placidochromis trewavasae	6
Diplotaxodon	75
Diplotaxodon apogon	3
Diplotaxodon greenwoodi	4
Diplotaxodon limnothrissa	27
Diplotaxodon longimaxilla	3
Diplotaxodon macrops	7
Diplotaxodon sp-bigeye-black-dorsal	20
Diplotaxodon sp-holochromis	8
Diplotaxodon sp-limnothrissa-black-dorsal	2
Diplotaxodon sp-limnothrissa-black-pelvic	1
Mbuna	563
Abactochromis labrosus	2
Chindongo elongatus	6
Chindongo minutus	4
Chindongo sp-elongatus-nkhata-brown	1
Chindongo sp-elongatus-ruarwe	1
Cyathochromis obliquidens	3
Cynotilapia afra	2
Cynotilapia aurifrons	2
Cynotilapia aurifrons black	1
Cynotilapia zebroides	12
Genyochromis mento	3
Gephyrochromis lawsi	4
Gephyrochromis mento	1
Gephyrochromis sp-zebroides	2
Gephyrochromis zebroides	4
Labeotropheus fuelleborni	31
Labeotropheus trewavasae	43
Labidochromis c.f. vellicans	19
Labidochromis caeruleus	1
Labidochromis maculicauda	1
Labidochromis sp.	3
Labidochromis vellicans	1
Maylandia aurora	1
Maylandia callainos	32
Maylandia emmiltos	22
Maylandia estherae	28
Maylandia fainzilberi	58
Maylandia lanisticola north	1
Maylandia sp-elongatus-chailosi	1
Maylandia sp-lanisticola-north	7
Maylandia sp-pearly	17
Maylandia sp-zebra-gold	2
Maylandia zebra	10
Maylandia zebra gold	35
Melanochromis auratus	19
Melanochromis baliodigma	3
Melanochromis dialeptos	10
Melanochromis loriae	3
Melanochromis mpoto	1
Melanochromis robustus	1
Melanochromis simulans	4
Petrotilapia black flanks	1
Petrotilapia c.f. tridentiger	3
Petrotilapia genalutea	7
Petrotilapia microgalana	14
Petrotilapia nigra	1
Petrotilapia sp.	2
Petrotilapia sp-black-flanks	1
Petrotilapia sp-genalutea-northern	7
Petrotilapia sp-yellow-chin	1
Petrotilapia tridentiger	1
Pseudotropheus acei	7
Pseudotropheus acei blue	4
Pseudotropheus crabro	3
Pseudotropheus elegans	4
Pseudotropheus fuscus	4
Pseudotropheus interruptus	4
Pseudotropheus johannii	7
Pseudotropheus lanisticola	2
Pseudotropheus livingstonii	5
Pseudotropheus lucerna	3
Pseudotropheus sp-acei	1
Tropheops gracilior	4
Tropheops olive	1
Tropheops orange-head	5
Tropheops sp.	1
Tropheops sp-band	7
Tropheops sp-chilumba	16
Tropheops sp-chiofu-yellow	10
Tropheops sp-deep	1
Tropheops sp-mauve	1
Tropheops sp-olive	5
Tropheops sp-red-fin	1
Tropheops sp-rust	5
Tropheops sp-white-dorsal	4
Tropheops sp-yellow-gular	17
Tropheops yellow gular	1
Rhamphochromis	62
Rhamphochromis esox	12
Rhamphochromis ferox	10
Rhamphochromis grey	3
Rhamphochromis long fin	2
Rhamphochromis long snout	1
Rhamphochromis longiceps	1
Rhamphochromis maldeco	1
Rhamphochromis sp.	1
Rhamphochromis sp-grey	1
Rhamphochromis sp-greyback	11
Rhamphochromis sp-long-fin	1
Rhamphochromis sp-longsnout	3
Rhamphochromis sp-maldeco	1
Rhamphochromis sp-pike	1
Rhamphochromis woodi	13
Utaka	63
Copadichromis borleyi	6
Copadichromis chrysonotus	4
Copadichromis mloto	2
Copadichromis quadrimaculatus	24
Copadichromis sp-virginalis-kajose	10
Copadichromis virginalis	16
Copadichromis virginalis slender	1
Total	1334

## Sheet: Supplementary Data 3
GWAS	supplier_id	sequence_id	BioSample_accession_id	BioProject_accession_id	seq_depth	genus	species	sex	clade	location	sublocation	notes	full_name
Yes	D14-A03	CICHM16429720	SAMEA4032125	PRJEB15289	32.29	Diplotaxodon	apogon	M	Diplo	Cape_Maclear		trawl	Diplotaxodon_apogon
Yes	D13-I04	CICHM16429718	SAMEA117806309	PRJEB15289	32.3	Diplotaxodon	apogon	M	Diplo	Cape_Maclear		trawl	Diplotaxodon_apogon
Yes	D13-I09	cichlid6978978	SAMEA117805469	PRJEB21343	22.3	Diplotaxodon	ecclesi	M	Diplo	Cape_Maclear		grey body	Diplotaxodon_ecclesi
No	2004-117	ILBCDS5879578	SAMEA2661276	PRJEB1254	17.06	Diplotaxodon	greenwoodi	U	Diplo				Diplotaxodon_greenwoodi
Yes	D01-A01	CICHM16429648	SAMEA4033286	PRJEB15289	42.47	Diplotaxodon	limnothrissa	M	Diplo	Nkhata_Bay			Diplotaxodon_limnothrissa
Yes	D01-A02	CICHM16429649	SAMEA4032092	PRJEB15289	40.98	Diplotaxodon	limnothrissa	U	Diplo	Nkhata_Bay			Diplotaxodon_limnothrissa
Yes	D02-B09	CICHM16429650	SAMEA4033287	PRJEB15289	37.44	Diplotaxodon	limnothrissa	U	Diplo	Nkhata_Bay			Diplotaxodon_limnothrissa
Yes	D02-B10	CICHM16429651	SAMEA4032093	PRJEB15289	30.85	Diplotaxodon	limnothrissa	U	Diplo	Nkhata_Bay			Diplotaxodon_limnothrissa
Yes	D04-I05	CICHM16429652	SAMEA4033288	PRJEB15289	32.3	Diplotaxodon	limnothrissa	M	Diplo	Chilumba	Chilumba_main_beach		Diplotaxodon_limnothrissa
Yes	D04-I06	CICHM16429653	SAMEA4032094	PRJEB15289	30.62	Diplotaxodon	limnothrissa	M	Diplo	Chilumba	Chilumba_main_beach		Diplotaxodon_limnothrissa
Yes	D11-I04	cichlid7020261	SAMEA117806001	PRJEB21343	17.91	Diplotaxodon	limnothrissa	M	Diplo	Monkey_Bay		trawl at 85-95m	Diplotaxodon_limnothrissa
Yes	D14-A06	CICHM16429646	SAMEA4033285	PRJEB15289	27.86	Diplotaxodon	limnothrissa	M	Diplo	Cape_Maclear		trawl	Diplotaxodon_limnothrissa
Yes	D14-A07	CICHM16429647	SAMEA4032091	PRJEB15289	36.66	Diplotaxodon	limnothrissa	M	Diplo	Cape_Maclear		trawl	Diplotaxodon_limnothrissa
Yes	D14-A05	CICHM16429645	SAMEA4032090	PRJEB15289	34.48	Diplotaxodon	limnothrissa	M	Diplo	Cape_Maclear		trawl	Diplotaxodon_limnothrissa
Yes	D10-C04	CICHM16429656	SAMEA4033290	PRJEB15289	34	Diplotaxodon	limnothrissa	M	Diplo	Chiofu			Diplotaxodon_limnothrissa
Yes	D11-D09	CICHM16429658	SAMEA4033291	PRJEB15289	28.89	Diplotaxodon	limnothrissa	M	Diplo	Monkey_Bay	north_Monkey_Bay	trawl at 85-95m	Diplotaxodon_limnothrissa
Yes	D10-C07	CICHM16429657	SAMEA4032096	PRJEB15289	34.68	Diplotaxodon	limnothrissa	F?	Diplo	Chiofu			Diplotaxodon_limnothrissa
Yes	D05-A01	CICHM16429654	SAMEA4033289	PRJEB15289	31.04	Diplotaxodon	limnothrissa	F	Diplo	Chilumba	Chilumba_main_beach		Diplotaxodon_limnothrissa
Yes	D05-A02	CICHM16429655	SAMEA4032095	PRJEB15289	31.04	Diplotaxodon	limnothrissa	M	Diplo	Chilumba	Chilumba_main_beach		Diplotaxodon_limnothrissa
Yes	D11-G01	CICHM16429659	SAMEA4032097	PRJEB15289	28.69	Diplotaxodon	limnothrissa	M	Diplo	Monkey_Bay	north_Monkey_Bay	trawl at 85-95m	Diplotaxodon_limnothrissa
No	LA1	ILBCDS5879562	SAMEA2661260	PRJEB1254	17.49	Diplotaxodon	limnothrissa	M	Diplo	Southeast_arm			Diplotaxodon_limnothrissa
No	D22-J05	cichlid7020350	SAMEA117806085	PRJEB21343	18.21	Diplotaxodon	limnothrissa	U	Diplo	Southwest_arm	Msaka		Diplotaxodon_limnothrissa
No	D23-A04	cichlid7020359	SAMEA117806094	PRJEB21343	18.08	Diplotaxodon	limnothrissa	U	Diplo	Southwest_arm	Msaka		Diplotaxodon_limnothrissa
No	D22-J10	cichlid7020355	SAMEA117806090	PRJEB21343	17.93	Diplotaxodon	limnothrissa	U	Diplo	Southwest_arm	Msaka		Diplotaxodon_limnothrissa
No	D23-A03	cichlid7020358	SAMEA117806093	PRJEB21343	17.79	Diplotaxodon	limnothrissa	U	Diplo	Southwest_arm	Msaka		Diplotaxodon_limnothrissa
No	D22-J08	cichlid7020353	SAMEA117806088	PRJEB21343	17.74	Diplotaxodon	limnothrissa	U	Diplo	Southwest_arm	Msaka		Diplotaxodon_limnothrissa
No	D22-J03	cichlid7020348	SAMEA117806083	PRJEB21343	17.69	Diplotaxodon	limnothrissa	U	Diplo	Southwest_arm	Msaka		Diplotaxodon_limnothrissa
No	D22-J04	cichlid7020349	SAMEA117806084	PRJEB21343	17.55	Diplotaxodon	limnothrissa	U	Diplo	Southwest_arm	Msaka		Diplotaxodon_limnothrissa
No	D22-J07	cichlid7020352	SAMEA117806087	PRJEB21343	17.32	Diplotaxodon	limnothrissa	U	Diplo	Southwest_arm	Msaka		Diplotaxodon_limnothrissa
No	D23-A01	cichlid7020356	SAMEA117806091	PRJEB21343	17.22	Diplotaxodon	limnothrissa	U	Diplo	Southwest_arm	Msaka		Diplotaxodon_limnothrissa
No	D22-J09	cichlid7020354	SAMEA117806089	PRJEB21343	16.8	Diplotaxodon	limnothrissa	U	Diplo	Southwest_arm	Msaka		Diplotaxodon_limnothrissa
No	D23-A05	cichlid7020360	SAMEA117806095	PRJEB21343	16.8	Diplotaxodon	limnothrissa	U	Diplo	Southwest_arm	Msaka		Diplotaxodon_limnothrissa
No	D22-J02	cichlid7020347	SAMEA117806082	PRJEB21343	16.43	Diplotaxodon	limnothrissa	U	Diplo	Southwest_arm	Msaka		Diplotaxodon_limnothrissa
No	D23-A02	cichlid7020357	SAMEA117806092	PRJEB21343	16.11	Diplotaxodon	limnothrissa	U	Diplo	Southwest_arm	Msaka		Diplotaxodon_limnothrissa
No	D22-J01	cichlid7020346	SAMEA117806081	PRJEB21343	15.97	Diplotaxodon	limnothrissa	U	Diplo	Southwest_arm	Msaka		Diplotaxodon_limnothrissa
No	D22-J06	cichlid7020351	SAMEA117806086	PRJEB21343	15.85	Diplotaxodon	limnothrissa	U	Diplo	Southwest_arm	Msaka		Diplotaxodon_limnothrissa
No	D22-I10	cichlid7020345	SAMEA117806080	PRJEB21343	13.29	Diplotaxodon	limnothrissa	U	Diplo	Southwest_arm	Msaka		Diplotaxodon_limnothrissa
Yes	D02-B01	CICHM16429721	SAMEA4033319	PRJEB15289	44.29	Diplotaxodon	longimaxilla	U	Diplo	Nkhata_Bay		argenteus type variant big	Diplotaxodon_longimaxilla
Yes	D04-H03	cichlid6978873	SAMEA117805448	PRJEB21343	21.51	Diplotaxodon	longimaxilla	M?	Diplo	Chilumba	Chilumba_main_beach	large	Diplotaxodon_longimaxilla
Yes	D12-B03	CICHM16429751	SAMEA4033329	PRJEB15289	30.53	Diplotaxodon	longimaxilla	M	Diplo	Monkey_Bay	north_Monkey_Bay	trawl at 85-95m	Diplotaxodon_longimaxilla
No	D24-H09	cichlid7050712	SAMEA117806209	PRJEB21343	24.45	Diplotaxodon	longimaxilla	U	Diplo	Chinyankwazi		trawl; original notes also say Msaka - probably landing site	Diplotaxodon_longimaxilla
No	D12-B04	CICHM16429752	SAMEA4032137	PRJEB15289	31.75	Diplotaxodon	longimaxilla	M	Diplo	Monkey_Bay	north_Monkey_Bay	trawl at 85-95m	Diplotaxodon_longimaxilla
No	D12-B02	CICHM16429750	SAMEA4032136	PRJEB15289	29.5	Diplotaxodon	longimaxilla	F	Diplo	Monkey_Bay	north_Monkey_Bay	trawl at 85-95m	Diplotaxodon_longimaxilla
Yes	D14-A01	cichlid7020152	SAMEA117805894	PRJEB21343	14.38	Diplotaxodon	macrops	M	Diplo	Cape_Maclear		trawl	Diplotaxodon_macrops
Yes	D14-A02	cichlid7020153	SAMEA117805895	PRJEB21343	17.85	Diplotaxodon	macrops	M	Diplo	Cape_Maclear		trawl	Diplotaxodon_macrops
Yes	D13-I07	cichlid7020147	SAMEA117805889	PRJEB21343	15.56	Diplotaxodon	macrops	M	Diplo	Cape_Maclear		trawl	Diplotaxodon_macrops
Yes	D14-A04	cichlid7020154	SAMEA117805896	PRJEB21343	17.12	Diplotaxodon	macrops	M	Diplo	Cape_Maclear		trawl	Diplotaxodon_macrops
Yes	D11-H01	cichlid6978970	SAMEA117805461	PRJEB21343	19.69	Diplotaxodon	macrops	M	Diplo	Monkey_Bay			Diplotaxodon_macrops
Yes	D13-J10	cichlid7020151	SAMEA117805893	PRJEB21343	17.28	Diplotaxodon	macrops	M	Diplo	Cape_Maclear		trawl	Diplotaxodon_macrops
Yes	D13-J09	cichlid7020150	SAMEA117805892	PRJEB21343	17.27	Diplotaxodon	macrops	M	Diplo	Cape_Maclear		trawl	Diplotaxodon_macrops
No	DMS_SE_1	ILBCDS5879571	SAMEA2661269	PRJEB1254	18.93	Diplotaxodon	macrops	M	Diplo	Southeast_arm			Diplotaxodon_macrops
Yes	D02-B03	cichlid6978779	SAMEA117805431	PRJEB21343	26.5	Diplotaxodon	sp-bigeye-black-dorsal	U	Diplo	Nkhata_Bay		offshore type	Diplotaxodon_sp-bigeye-black-dorsal
Yes	D02-B04	cichlid6993921	SAMEA117805502	PRJEB21343	17.03	Diplotaxodon	sp-bigeye-black-dorsal	U	Diplo	Nkhata_Bay		big-eye offshore type	Diplotaxodon_sp-bigeye-black-dorsal
Yes	D04-H06	cichlid6978874	SAMEA117805449	PRJEB21343	17.89	Diplotaxodon	sp-bigeye-black-dorsal	M	Diplo	Chilumba	Chilumba_main_beach	black dorsal	Diplotaxodon_sp-bigeye-black-dorsal
Yes	D04-H07	cichlid6994046	SAMEA117805623	PRJEB21343	17.64	Diplotaxodon	sp-bigeye-black-dorsal	M	Diplo	Chilumba	Chilumba_main_beach		Diplotaxodon_sp-bigeye-black-dorsal
Yes	D04-H08	cichlid6994047	SAMEA117805624	PRJEB21343	16.99	Diplotaxodon	sp-bigeye-black-dorsal	M	Diplo	Chilumba	Chilumba_main_beach		Diplotaxodon_sp-bigeye-black-dorsal
Yes	D04-H09	cichlid6994048	SAMEA117805625	PRJEB21343	19.24	Diplotaxodon	sp-bigeye-black-dorsal	M	Diplo	Chilumba	Chilumba_main_beach		Diplotaxodon_sp-bigeye-black-dorsal
Yes	D04-H10	cichlid6994049	SAMEA117805626	PRJEB21343	17.32	Diplotaxodon	sp-bigeye-black-dorsal	M	Diplo	Chilumba	Chilumba_main_beach		Diplotaxodon_sp-bigeye-black-dorsal
Yes	D07-D08	cichlid6978877	SAMEA117805451	PRJEB21343	15.4	Diplotaxodon	sp-bigeye-black-dorsal	U	Diplo	Chilumba	Ngara	originally assigned to D07-C02, but updated based on tree position and neighbouring well on sequencing plate	Diplotaxodon_sp-bigeye-black-dorsal
Yes	D05-A08	cichlid6994055	SAMEA117805632	PRJEB21343	18.78	Diplotaxodon	sp-bigeye-black-dorsal	M	Diplo	Chilumba	Chilumba_main_beach		Diplotaxodon_sp-bigeye-black-dorsal
Yes	D05-A09	cichlid6994056	SAMEA117805633	PRJEB21343	20.58	Diplotaxodon	sp-bigeye-black-dorsal	M	Diplo	Chilumba	Chilumba_main_beach		Diplotaxodon_sp-bigeye-black-dorsal
Yes	D05-A07	cichlid6994054	SAMEA117805631	PRJEB21343	12.81	Diplotaxodon	sp-bigeye-black-dorsal	M	Diplo	Chilumba	Chilumba_main_beach		Diplotaxodon_sp-bigeye-black-dorsal
Yes	D05-A06	cichlid6994053	SAMEA117805630	PRJEB21343	16.87	Diplotaxodon	sp-bigeye-black-dorsal	M	Diplo	Chilumba	Chilumba_main_beach		Diplotaxodon_sp-bigeye-black-dorsal
Yes	D05-A10	cichlid6994057	SAMEA117805634	PRJEB21343	17.39	Diplotaxodon	sp-bigeye-black-dorsal	M	Diplo	Chilumba	Chilumba_main_beach		Diplotaxodon_sp-bigeye-black-dorsal
Yes	D05-A05	cichlid6994052	SAMEA117805629	PRJEB21343	15.19	Diplotaxodon	sp-bigeye-black-dorsal	M	Diplo	Chilumba	Chilumba_main_beach		Diplotaxodon_sp-bigeye-black-dorsal
Yes	D10-C08	cichlid6978965	SAMEA117805457	PRJEB21343	17.57	Diplotaxodon	sp-bigeye-black-dorsal	F?	Diplo	Chiofu		offshore	Diplotaxodon_sp-bigeye-black-dorsal
Yes	D05-B05	cichlid6994062	SAMEA117805639	PRJEB21343	18.14	Diplotaxodon	sp-bigeye-black-dorsal	M	Diplo	Chilumba	Chilumba_main_beach		Diplotaxodon_sp-bigeye-black-dorsal
Yes	D05-B01	cichlid6994058	SAMEA117805635	PRJEB21343	16.13	Diplotaxodon	sp-bigeye-black-dorsal	M	Diplo	Chilumba	Chilumba_main_beach		Diplotaxodon_sp-bigeye-black-dorsal
Yes	D05-B03	cichlid6994060	SAMEA117805637	PRJEB21343	13.09	Diplotaxodon	sp-bigeye-black-dorsal	M	Diplo	Chilumba	Chilumba_main_beach		Diplotaxodon_sp-bigeye-black-dorsal
Yes	D05-B02	cichlid6994059	SAMEA117805636	PRJEB21343	15.47	Diplotaxodon	sp-bigeye-black-dorsal	M	Diplo	Chilumba	Chilumba_main_beach		Diplotaxodon_sp-bigeye-black-dorsal
No	2004-303	ILBCDS5879554	SAMEA2661252	PRJEB1254	18.57	Diplotaxodon	sp-bigeye-black-dorsal	M	Diplo	Nkhata_Bay			Diplotaxodon_sp-bigeye-black-dorsal
No	2004-342	ILBCDS6101020	SAMEA115846659	PRJEB1254	16.22	Diplotaxodon	sp-bigeye-white-dorsal	U	Diplo	Chipoka			Diplotaxodon_sp-bigeye-white-dorsal
Yes	D02-B05	cichlid6978780	SAMEA5737581	PRJEB21343	17.81	Diplotaxodon	sp-holochromis-1	U	Diplo	Nkhata_Bay			Diplotaxodon_sp-holochromis-1
Yes	D03-A03	cichlid6978788	SAMEA5737582	PRJEB21343	19.8	Diplotaxodon	sp-holochromis-2	F	Diplo	Nkhata_Bay		big	Diplotaxodon_sp-holochromis-2
Yes	D05-A04	cichlid6978875	SAMEA5737583	PRJEB21343	15.36	Diplotaxodon	sp-limnothrissa-black-dorsal	M	Diplo	Chilumba	Chilumba_main_beach		Diplotaxodon_sp-limnothrissa-black-dorsal
Yes	D05-B04	cichlid6994061	SAMEA117805638	PRJEB21343	16.38	Diplotaxodon	sp-limnothrissa-black-dorsal	M	Diplo	Chilumba	Chilumba_main_beach		Diplotaxodon_sp-limnothrissa-black-dorsal
Yes	D04-I04	CICHM16429719	SAMEA4033318	PRJEB15289	33.67	Diplotaxodon	sp-limnothrissa-black-pelvic	M	Diplo	Chilumba	Chilumba_main_beach		Diplotaxodon_sp-limnothrissa-black-pelvic
No	223	ILBCDS6101029	SAMEA6147774	PRJEB1254	15.78	Diplotaxodon	sp-ngulube	U	Diplo	Nkhata_Bay			Diplotaxodon_sp-ngulube
No	2004-A83	ILBCDS6101028	SAMEA3388871	PRJEB1254	17.31	Pallidochromis	tokolosh	U	Diplo	Southeast_arm			Pallidochromis_tokolosh

## Sheet: Supplementary Data 4
supplier_id	BioSample_accession_id	BioProject_accession_id	genus	species	sex	lifestage	country	location	sublocation	sampling_method	collection_date	collector_name
D33-I06	SAMN48880100	PRJNA1271605	Diplotaxodon	limnothrissa	M	adult	Malawi	Nkhata_Bay	market	fishermen	2018-04-20	Emilia Santos, Gregoire Vernaz
D33-I07	SAMN48880101	PRJNA1271605	Diplotaxodon	limnothrissa	M	adult	Malawi	Nkhata_Bay	market	fishermen	2018-04-20	Emilia Santos, Gregoire Vernaz
D33-I08	SAMN48880102	PRJNA1271605	Diplotaxodon	limnothrissa	F?	adult	Malawi	Nkhata_Bay	market	fishermen	2018-04-20	Emilia Santos, Gregoire Vernaz
D33-I10	SAMN48880103	PRJNA1271605	Diplotaxodon	limnothrissa	M?	adult	Malawi	Nkhata_Bay	market	fishermen	2018-04-20	Emilia Santos, Gregoire Vernaz
D33-J01	SAMN48880104	PRJNA1271605	Diplotaxodon	limnothrissa	M	adult	Malawi	Nkhata_Bay	market	fishermen	2018-04-20	Emilia Santos, Gregoire Vernaz
D34-G05	SAMN48880105	PRJNA1271605	Diplotaxodon	cf. macrops 'black dorsal'	U	adult	Malawi	Nkhata_Bay	market	fishermen	2018-04-20	Emilia Santos, Gregoire Vernaz
D34-G06	SAMN48880106	PRJNA1271605	Diplotaxodon	cf. macrops 'offshore'	U	adult	Malawi	Nkhata_Bay	market	fishermen	2018-04-20	Emilia Santos, Gregoire Vernaz
D34-G07	SAMN48880107	PRJNA1271605	Diplotaxodon	cf. macrops 'offshore'	U	adult	Malawi	Nkhata_Bay	market	fishermen	2018-04-20	Emilia Santos, Gregoire Vernaz
D34-G09	SAMN48880108	PRJNA1271605	Diplotaxodon	cf. macrops 'black dorsal'	U	adult	Malawi	Nkhata_Bay	market	fishermen	2018-04-20	Emilia Santos, Gregoire Vernaz
D34-G10	SAMN48880109	PRJNA1271605	Diplotaxodon	cf. macrops 'black dorsal'	U	adult	Malawi	Nkhata_Bay	market	fishermen	2018-04-20	Emilia Santos, Gregoire Vernaz

## Sheet: Supplementary Data 5
CHROMOSOME	POSITION	REF	snpEff ANN[*].GENE	snpEff ANN[*].EFFECT	ENSEMBL GENE NAMES	P-VALUE (likelihood ratio test)
chr20	27271911	A	gnat2	missense_variant		1.25671e-10
chr10	12394689	G	gucy2d	missense_variant		2.5756e-10
chr8	3482351	G	kcnj16-ENSACLG00000021198	intergenic_region	galanin receptor type 2-like	9.61495e-10
chr8	3482923	G	kcnj16-ENSACLG00000021198	intergenic_region	galanin receptor type 2-like	9.61495e-10
chr20	27263221	A	ampd2b	upstream_gene_variant		2.26932e-09
chr20	27263221	A	gnat2	upstream_gene_variant		2.26932e-09
chr20	27263221	A	ampd2b-gnat2	intergenic_region		2.26932e-09
chr5	36904089	G	ENSACLG00000026784-fezf2	intergenic_region	cadpsa	3.70738e-09
chr18	34617068	A	astn1	downstream_gene_variant		7.31728e-09
chr18	34617068	A	pappa2	downstream_gene_variant		7.31728e-09
chr18	34617068	A	astn1-pappa2	intergenic_region		7.31728e-09
chr18	34576047	G	astn1	intron_variant		7.63155e-09
chr8	3482760	G	kcnj16-ENSACLG00000021198	intergenic_region	galanin receptor type 2-like	1.14607e-08
chr10	12393763	G	gucy2d	missense_variant		1.35768e-08
chr18	24074067	G	grk7a	upstream_gene_variant		3.4756e-08
chr18	24074067	G	fbxo36b	downstream_gene_variant		3.4756e-08
chr18	24074067	G	fbxo36b-grk7a	intergenic_region		3.4756e-08
chr17	18176928	T	ENSACLG00000010553	downstream_gene_variant	ENSACLG00000010553 (novel gene)	4.89308e-08
chr17	18176928	T	trhde.2-ENSACLG00000010553	intergenic_region	ENSACLG00000010553 (novel gene)	4.89308e-08
chr23	25877114	A	zeb2b	intron_variant		4.89759e-08
chr18	35018105	C	cahz	missense_variant		4.96807e-08
chr1	5699877	C	samd4a	intron_variant		6.12064e-08
chr18	34663901	A	pappa2	intron_variant		6.26943e-08
chr17	18189441	T	ENSACLG00000010553-ENSACLG00000010751	intergenic_region	ENSACLG00000010553 (novel gene) - ENSACLG00000010751 (novel gene)	6.62998e-08
chr5	8178415	A	ENSACLG00000000512	missense_variant	igfn1-like	8.09065e-08
chr4	3475861	C	hlfa	missense_variant		1.02791e-07
chr22	31876776	T	ENSACLG00000016158-ENSACLG00000016166	intergenic_region	ENSACLG00000016158 (novel gene) - ENSACLG00000016166 (novel gene)	1.25032e-07
chr17	18162344	C	trhde.2	missense_variant		1.25074e-07
chr17	18165635	C	trhde.2	upstream_gene_variant		1.25074e-07
chr17	18165635	C	trhde.2-ENSACLG00000010553	intergenic_region	ENSACLG00000010553 (novel gene) - ENSACLG00000010751 (novel gene)	1.25074e-07
chr23	25893021	T	zeb2b	intron_variant		1.67271e-07
chr10	19815931	G	arr3a	missense_variant		2.45934e-07
chr23	32910254	C	ENSACLG00000027410-en1b	intergenic_region	L-threonine 3-dehydrogenase, mitochondrial-like	2.48894e-07
chr23	25892923	C	zeb2b	intron_variant		2.63722e-07
chr22	31916352	A	ENSACLG00000016158-ENSACLG00000016166	intergenic_region	ENSACLG00000016158 (novel gene) - ENSACLG00000016166 (novel gene)	2.93727e-07
chr23	34683007	T	ENSACLG00000027552-ENSACLG00000027560	intergenic_region	ENSACLG00000027552 (novel gene) -ENSACLG00000027560 (novel gene)	3.39123e-07
chr23	25891521	T	zeb2b	intron_variant		3.56898e-07
chr16	803056	C	ENSACLG00000007199	missense_variant	ttn	3.90568e-07
chr16	803056	C	ENSACLG00000007269	upstream_gene_variant	ENSACLG00000007269 (novel gene)	3.90568e-07
chr16	803056	C	ENSACLG00000007013	intron_variant	ENSACLG00000007013 (novel gene)	3.90568e-07
chr8	7058216	A	si:ch1073-13h15.3	missense_variant		4.04459e-07
chr8	7058216	A	ENSACLG00000026365	downstream_gene_variant	gngt2	4.04459e-07
chr22	31953362	T	ENSACLG00000016166-ENSACLG00000016178	intergenic_region	ENSACLG00000016166 (novel gene) -ENSACLG00000016178 (novel gene)	5.23445e-07
chr5	8177566	C	ENSACLG00000000512	missense_variant	igfn1-like	5.65119e-07
chr5	8177566	C	igfnI-like	intron_variant	ENSACLG00000000512	5.65119e-07
chr5	8179371	G	ENSACLG00000000512	missense_variant	igfn1-like	5.65119e-07
chr20	27262318	G	ampd2b	upstream_gene_variant		5.89563e-07
chr20	27262318	G	ampd2b-gnat2	intergenic_region		5.89563e-07
chr4	2850811	C	rbfox3b	downstream_gene_variant		6.09145e-07
chr4	2850811	C	grin2ca-rbfox3b	intergenic_region		6.09145e-07
chr13	13427460	C	ENSACLG00000007113	downstream_gene_variant	ENSACLG00000007113 (novel gene)	6.9673e-07
chr13	13427460	C	ENSACLG00000007113-PTPN20	intergenic_region	ENSACLG00000007113 (novel gene)	6.9673e-07
chr7	1099568	C	si:ch211-284k5.2	downstream_gene_variant		6.97155e-07
chr7	1099568	C	si:ch211-284k5.2-itga11b	intergenic_region		6.97155e-07
chr10	2562076	G	wnt11	downstream_gene_variant		7.18393e-07
chr10	2562076	G	uvrag-wnt11	intergenic_region		7.18393e-07
chr17	18232936	G	ENSACLG00000010553-ENSACLG00000010751	intergenic_region	ENSACLG00000010553 (novel gene) - ENSACLG00000010751 (novel gene)	7.4188e-07
chr17	18244012	C	ENSACLG00000010553-ENSACLG00000010751	intergenic_region	ENSACLG00000010553 (novel gene) - ENSACLG00000010751 (novel gene)	7.4188e-07
chr17	18248712	C	ENSACLG00000010553-ENSACLG00000010751	intergenic_region	ENSACLG00000010553 (novel gene) - ENSACLG00000010751 (novel gene)	7.4188e-07
chr23	32910269	C	ENSACLG00000027410-en1b	intergenic_region	L-threonine 3-dehydrogenase, mitochondrial-like	7.7267e-07
chr17	18210843	T	ENSACLG00000010553-ENSACLG00000010751	intergenic_region	ENSACLG00000010553 (novel gene) - ENSACLG00000010751 (novel gene)	7.87368e-07
chr17	18224367	G	ENSACLG00000010553-ENSACLG00000010751	intergenic_region	ENSACLG00000010553 (novel gene) - ENSACLG00000010751 (novel gene)	7.87368e-07
chr8	11168468	T	ENSACLG00000004582	intron_variant	pax2b	8.33025e-07
chr8	7060038	C	si:ch1073-13h15.3	missense_variant		8.44893e-07
chr17	22259925	A	ascl1a-ENSACLG00000016643	intergenic_region	ENSACLG00000016643 (novel gene)	8.73564e-07
chr10	19816225	C	arr3a	missense_variant		9.86017e-07
chr5	31904125	G	ENSACLG00000023336-chl1b	intergenic_region	ENSACLG00000023336 (novel gene)	1.09871e-06
chr12	3100300	G	ENSACLG00000020300-ENSACLG00000020329	intergenic_region	ENSACLG00000020300 (novel gene) - ENSACLG00000020329 (novel gene)	1.18931e-06
chr12	3100317	T	ENSACLG00000020300-ENSACLG00000020329	intergenic_region	ENSACLG00000020300 (novel gene) - ENSACLG00000020329 (novel gene)	1.18931e-06
chr17	18242961	C	ENSACLG00000010553-ENSACLG00000010751	intergenic_region	ENSACLG00000010553 (novel gene) - ENSACLG00000010751 (novel gene)	1.26941e-06
chr8	15826466	T	ENSACLG00000015226	missense_variant	parvalbumin beta	1.28033e-06
chr8	15826466	T	pvalb9	upstream_gene_variant		1.28033e-06
chr23	32910175	G	ENSACLG00000027410-en1b	intergenic_region	L-threonine 3-dehydrogenase, mitochondrial-like	1.33601e-06
chr4	26035787	T	usp43b-ntn1b	intergenic_region		1.36018e-06
chr1	5685841	C	samd4a	intron_variant		1.38929e-06
chr1	5692247	T	samd4a	intron_variant		1.38929e-06
chr7	20144728	A	brinp1	intron_variant		1.39954e-06
chr4	27232768	A	plppr2a-ENSACLG00000002185	intergenic_region	MIR137	1.50203e-06
chr7	20151910	A	brinp1	intron_variant		1.50672e-06
chr7	20153000	G	brinp1	intron_variant		1.50672e-06
chr23	12485741	A	cnga3a	missense_variant		1.51903e-06
chr23	12485741	A	ube3a	downstream_gene_variant		1.51903e-06
chr23	12485800	G	cnga3a	missense_variant		1.51903e-06
chr23	12485800	G	ube3a	downstream_gene_variant		1.51903e-06
chr1	13863329	A	diaph3-ENSACLG00000023735	intergenic_region	ENSACLG00000023735 (novel gene)	1.51914e-06
chr23	34672466	G	ENSACLG00000027552-ENSACLG00000027560	intergenic_region	ENSACLG00000027552 (novel gene) -ENSACLG00000027560 (novel gene)	1.5582e-06
chr16	1400841	A	cntnap5a	intron_variant		1.59978e-06
chr5	8177868	T	ENSACLG00000000512	missense_variant	igfn1-like	1.60192e-06
chr5	8177868	T	ENSACLG00000000512	intron_variant	igfn1-like	1.60192e-06
chr4	16957197	T	pvalb1	missense_variant		1.72731e-06
chr4	16957197	T	pvalb4	upstream_gene_variant		1.72731e-06
chr4	16957197	T	pvalb5	downstream_gene_variant		1.72731e-06
chr7	10922809	A	sec14l7	upstream_gene_variant		1.73482e-06
chr7	10922809	A	sec14l7-zfyve16	intergenic_region		1.73482e-06
chr5	8179344	T	ENSACLG00000000512	missense_variant	igfn1-like	1.75729e-06
chr6	552402	T	TMEM63B	intron_variant		1.85466e-06
chr7	20822879	A	pappaa	intron_variant		1.91475e-06
chr10	8572581	G	nufip2	intron_variant		1.95763e-06
chr23	25897989	A	zeb2b	intron_variant		2.05607e-06
chr13	5692271	G	dntt	intron_variant		2.08308e-06
chr6	3452561	G	kcnq5b	intron_variant		2.08465e-06
chr10	19817834	C	arr3a	synonymous_variant		2.12353e-06
chr10	19817834	C	znrd2	upstream_gene_variant		2.12353e-06
chr11	35006888	G	dcst2	3_prime_UTR_variant		2.23236e-06
chr11	35006888	G	ENSACLG00000012529	upstream_gene_variant	ENSACLG00000012529 (novel gene)	2.23236e-06
chr11	35006888	G	dcst2	downstream_gene_variant		2.23236e-06
chr7	20821508	T	pappaa	intron_variant		2.23607e-06
chr7	20823165	C	pappaa	intron_variant		2.23607e-06
chr4	25465378	G	ENSACLG00000017357	missense_variant	pde6h-like	2.41267e-06
chr4	31461254	A	nfixb	intron_variant		2.45967e-06
chr7	20825140	G	pappaa	intron_variant		2.64584e-06
chr2	36578567	G	enox2-ENSACLG00000002623	intergenic_region	ENSACLG00000002623 (novel gene)	2.6747e-06
chr2	36578570	C	enox2-ENSACLG00000002623	intergenic_region	ENSACLG00000002623 (novel gene)	2.6747e-06
chr6	38983572	C	ENSACLG00000017209-ENSACLG00000017323	intergenic_region	ENSACLG00000017209 (novel gene) - TENM3	2.70361e-06
chr23	26031072	C	ENSACLG00000014619-ENSACLG00000014633	intergenic_region	ENSACLG00000014619 (novel gene) - ENSACLG00000014633 (novel gene)	2.75587e-06
chr6	16826888	G	ENSACLG00000007534	downstream_gene_variant	MIR137	2.79241e-06
chr6	16826888	G	ENSACLG00000007539	downstream_gene_variant	elof1	2.79241e-06
chr6	16826888	G	ENSACLG00000007534-ENSACLG00000007539	intergenic_region	MIR137 - elof1	2.79241e-06
chr17	18229606	G	ENSACLG00000010553-ENSACLG00000010751	intergenic_region	ENSACLG00000010553 (novel gene) - ENSACLG00000010751 (novel gene)	2.85914e-06
chr7	20149157	T	brinp1	intron_variant		2.93582e-06
chr23	32911552	T	ENSACLG00000027410-en1b	intergenic_region	L-threonine 3-dehydrogenase, mitochondrial-like	2.93694e-06
chr5	8177944	C	ENSACLG00000000512	missense_variant	igfn1-like	3.07596e-06
chr5	8177944	C	ENSACLG00000000512	intron_variant	igfn1-like	3.07596e-06
chr23	25899361	C	zeb2b	intron_variant		3.08137e-06
chr12	23152740	C	ENSACLG00000009381-adrb3a	intergenic_region	ENSACLG00000009381 (novel gene)	3.09117e-06
chr16	8226565	C	ENSACLG00000019534	missense_variant	neb	3.19355e-06
chr16	8226567	G	ENSACLG00000019534	missense_variant	neb	3.19355e-06
chr18	34668946	T	pappa2	missense_variant		3.19355e-06
chr4	16960192	C	pvalb4	3_prime_UTR_variant		3.29972e-06
chr4	16960192	C	pvalb4	intron_variant		3.29972e-06
chr4	16960244	G	pvalb4	3_prime_UTR_variant		3.29972e-06
chr4	16960244	G	pvalb4	intron_variant		3.29972e-06
chr4	16960791	A	pvalb1	missense_variant		3.29972e-06
chr4	16960791	A	pvalb4	downstream_gene_variant		3.29972e-06
chr4	16960791	A	pvalb4	intron_variant		3.29972e-06
chr4	16960806	G	pvalb1	missense_variant		3.29972e-06
chr4	16960806	G	pvalb4	downstream_gene_variant		3.29972e-06
chr4	16960806	G	pvalb4	intron_variant		3.29972e-06
chr16	766039	G	ENSACLG00000007173	upstream_gene_variant	ENSACLG00000007173 (novel gene)	3.32235e-06
chr16	766039	G	ENSACLG00000007068	downstream_gene_variant	ENSACLG00000007068 (novel gene)	3.32235e-06
chr16	766039	G	ENSACLG00000007013	intron_variant	ENSACLG00000007013 (novel gene)	3.32235e-06
chr17	23311418	C	ppp1r12a	intron_variant		3.33575e-06
chr20	8361990	A	ENSACLG00000024047	downstream_gene_variant	ENSACLG00000024047 (novel gene)	3.34513e-06
chr20	8361990	A	magi1a	downstream_gene_variant		3.34513e-06
chr20	8361990	A	ENSACLG00000024047-magi1a	intergenic_region	ENSACLG00000024047 (novel gene)	3.34513e-06
chr10	2446180	G	uvrag	intron_variant		3.38564e-06
chr18	29130756	T	fabp6-zswim5	intergenic_region		3.54119e-06
chr18	29130956	T	fabp6-zswim5	intergenic_region		3.54119e-06
chr22	31975780	A	ENSACLG00000016166-ENSACLG00000016178	intergenic_region	ENSACLG00000016166 (novel gene) -ENSACLG00000016178 (novel gene)	3.671e-06
chr5	37739275	G	ENSACLG00000000072	missense_variant	camk1ga	3.73729e-06
chr5	37739275	G	ENSACLG00000000072	intron_variant	camk1ga	3.73729e-06
chr20	3113473	T	kcnd1	intron_variant		3.77993e-06
chr1	5624548	C	gch1	downstream_gene_variant		3.87978e-06
chr1	5624548	C	gch1-samd4a	intergenic_region		3.87978e-06
chr5	36934809	G	fezf2-ENSACLG00000026899	intergenic_region	ENSACLG00000026899 (novel gene)	4.05627e-06
chr16	8224701	T	ENSACLG00000019534	missense_variant	neb	4.18536e-06
chr23	34685160	C	ENSACLG00000027552-ENSACLG00000027560	intergenic_region	ENSACLG00000027552 (novel gene) -ENSACLG00000027560 (novel gene)	4.26999e-06
chr5	1667181	G	ENSACLG00000013376-ENSACLG00000013525	intergenic_region	ENSACLG00000013376 (novel gene) -ENSACLG00000013525 (novel gene)	4.36618e-06
chr23	12485592	C	cnga3a	missense_variant		4.47538e-06
chr23	12485592	C	ube3a	downstream_gene_variant		4.47538e-06
chr23	12485802	A	cnga3a	missense_variant		4.47538e-06
chr23	12485802	A	ube3a	downstream_gene_variant		4.47538e-06
chr12	3099829	A	ENSACLG00000020300-ENSACLG00000020329	intergenic_region	ENSACLG00000020300 (novel gene) - ENSACLG00000020329 (novel gene)	4.50619e-06
chr1	5656193	T	samd4a	intron_variant		4.52785e-06
chr14	11518861	C	ENSACLG00000005884-pitpnm3	intergenic_region	ENSACLG00000005884 (novel gene)	4.54615e-06
chr6	38978865	C	ENSACLG00000017209-ENSACLG00000017323	intergenic_region	ENSACLG00000017209 (novel gene) - TENM3	4.69135e-06
chr7	20155104	T	brinp1	intron_variant		4.69416e-06
chr13	5018330	T	valopa-CFAP46	intergenic_region		4.99467e-06
chr5	8178075	A	ENSACLG00000000512	splice_region_variant&intron_variant	igfn1-like	5.06399e-06
chr17	37877993	A	ushbp1	3_prime_UTR_variant		5.11463e-06
chr17	18232905	C	ENSACLG00000010553-ENSACLG00000010751	intergenic_region	ENSACLG00000010553 (novel gene) - ENSACLG00000010751 (novel gene)	5.124e-06
chr18	34641760	G	pappa2	intron_variant		5.18282e-06
chr23	34677485	C	ENSACLG00000027552-ENSACLG00000027560	intergenic_region	ENSACLG00000027552 (novel gene) -ENSACLG00000027560 (novel gene)	5.2458e-06
chr4	16960139	G	pvalb4	3_prime_UTR_variant		5.50846e-06
chr4	16960139	G	pvalb4	intron_variant		5.50846e-06
chr22	4464877	A	rcvrn3	intron_variant		5.53842e-06
chr15	537399	C	nfkbiaa	downstream_gene_variant		5.6494e-06
chr15	537399	C	psma6b	intron_variant		5.6494e-06
chr16	12489839	G	nalcn	intron_variant		5.66556e-06
chr13	14220890	G	hpse2	intron_variant		5.74164e-06
chr12	3100170	A	ENSACLG00000020300-ENSACLG00000020329	intergenic_region	ENSACLG00000020300 (novel gene) - ENSACLG00000020329 (novel gene)	5.8542e-06
chr11	33352261	T	nr2f5-ENSACLG00000009726	intergenic_region	interleukin-21 receptor-like	6.05727e-06
chr13	29924934	C	psda	intron_variant		6.50766e-06
chr23	26028431	G	ENSACLG00000014619-ENSACLG00000014633	intergenic_region	ENSACLG00000014619 (novel gene) - ENSACLG00000014633 (novel gene)	6.5112e-06
chr13	29921663	A	psda	intron_variant		7.05121e-06
chr22	4464808	C	rcvrn3	intron_variant		7.1279e-06
chr1	5623344	G	gch1	3_prime_UTR_variant		7.14442e-06
chr23	34682369	G	ENSACLG00000027552-ENSACLG00000027560	intergenic_region	ENSACLG00000027552 (novel gene) -ENSACLG00000027560 (novel gene)	7.17478e-06
chr11	3402169	T	ascc3	intron_variant		7.22334e-06
chr4	25465376	C	ENSACLG00000017357	missense_variant	pde6h-like	7.25575e-06
chr4	25465377	C	ENSACLG00000017357	synonymous_variant	pde6h-like	7.25575e-06
chr20	27283785	A	gnai3	intron_variant		7.34864e-06
chr13	13426287	T	ENSACLG00000007113	downstream_gene_variant	ENSACLG00000007113 (novel gene)	7.3609e-06
chr13	13426287	T	ENSACLG00000007113-PTPN20	intergenic_region	ENSACLG00000007113 (novel gene)	7.3609e-06
chr4	30093741	G	ENSACLG00000006468	intron_variant	ENSACLG00000006468 (novel gene)	7.41356e-06
chr22	32312513	C	ENSACLG00000016230-ENSACLG00000016290	intergenic_region	ENSACLG00000016230 (novel gene) - ENSACLG00000016290 (novel gene)	7.42778e-06
chr17	38086763	A	nek7	intron_variant		7.4347e-06
chr17	18242401	T	ENSACLG00000010553-ENSACLG00000010751	intergenic_region	ENSACLG00000010553 (novel gene) - ENSACLG00000010751 (novel gene)	7.64539e-06
chr6	3453423	C	kcnq5b	intron_variant		7.64931e-06
chr7	62380206	G	LDLRAD3	intron_variant		7.65091e-06
chr15	21326368	A	ENSACLG00000006932-ENSACLG00000007284	intergenic_region	ENSACLG00000006932 (novel gene) - alpha-1-antitrypsin homolog	7.75001e-06
chr3	5487033	T	grpel1	upstream_gene_variant		7.82432e-06
chr3	5487033	T	grpel1-sorcs2	intergenic_region		7.82432e-06
chr20	27437373	T	KCNC4	3_prime_UTR_variant		7.90076e-06
chr20	27437373	T	KCNC4	downstream_gene_variant		7.90076e-06
chr7	20144234	A	brinp1	intron_variant		8.04503e-06
chr7	29934846	C	ENSACLG00000026304-si:dkey-28o19.1	intergenic_region	Protein phosphatase 1 regulatory subunit 3C-like	8.05679e-06
chr22	32320660	T	ENSACLG00000016230-ENSACLG00000016290	intergenic_region	ENSACLG00000016230 (novel gene) - ENSACLG00000016290 (novel gene)	8.19181e-06
chr4	16960677	A	pvalb4	3_prime_UTR_variant		8.29602e-06
chr4	16960677	A	pvalb4	intron_variant		8.29602e-06
chr1	13860815	G	diaph3-ENSACLG00000023735	intergenic_region	ENSACLG00000023735 (novel gene)	8.29825e-06
chr10	30727866	G	sgcd	intron_variant		8.34389e-06
chr1	13860787	T	diaph3-ENSACLG00000023735	intergenic_region	ENSACLG00000023735 (novel gene)	8.45801e-06
chr7	36736953	T	ENSACLG00000005135	missense_variant	crata	8.55217e-06
chr2	17031101	T	tbc1d9	intron_variant		8.6009e-06
chr18	34641973	G	pappa2	intron_variant		8.6549e-06
chr23	12486012	G	cnga3a	missense_variant		8.66266e-06
chr7	20823410	C	pappaa	intron_variant		9.11526e-06
chr7	20828929	A	pappaa	intron_variant		9.14754e-06
chr18	29453010	C	ctnnd2b	intron_variant		9.71803e-06
chr6	29903108	G	zgc:112980	downstream_gene_variant		9.82569e-06
chr6	29903108	G	smcr8b	intron_variant		9.82569e-06
chr3	1983452	A	ENSACLG00000008233	intron_variant	KCNAB3	9.8988e-06
chr18	29449253	A	ctnnd2b	intron_variant		9.9689e-06
chr7	20786538	T	pappaa	intron_variant		1.00454e-05
chr17	18197577	C	ENSACLG00000010553-ENSACLG00000010751	intergenic_region	ENSACLG00000010553 (novel gene) - ENSACLG00000010751 (novel gene)	1.01047e-05
chr17	18228817	C	ENSACLG00000010553-ENSACLG00000010751	intergenic_region	ENSACLG00000010553 (novel gene) - ENSACLG00000010751 (novel gene)	1.02085e-05
chr2	15276792	C	slitrk2-ENSACLG00000018438	intergenic_region	ENSACLG00000018438 (novel gene)	1.03813e-05
chr2	15276793	T	slitrk2-ENSACLG00000018438	intergenic_region	ENSACLG00000018438 (novel gene)	1.03813e-05
chr4	27232588	T	plppr2a-ENSACLG00000002185	intergenic_region	MIR137	1.05088e-05
chr23	37149046	T	ENSACLG00000027712	intron_variant	Interleukin-1 receptor accessory protein-like 1-B	1.05129e-05
chr7	25089800	G	ENSACLG00000020275-TRABD2A	intergenic_region	ENSACLG00000020275 (novel gene)	1.05472e-05
chr18	34568683	C	astn1	intron_variant		1.08767e-05
chr4	27272727	C	tlcd4b	intron_variant		1.10329e-05
chr22	32074615	T	ENSACLG00000016178-ENSACLG00000016211	intergenic_region	ENSACLG00000016178 (novel gene) - ENSACLG00000016211 (novel gene)	1.11825e-05
chr8	7910255	C	ENSACLG00000026654-rpl38	intergenic_region	ENSACLG00000026654 (novel gene)	1.12192e-05
chr20	27273227	G	gnat2	downstream_gene_variant		1.12389e-05
chr20	27273227	G	gnai3	downstream_gene_variant		1.12389e-05
chr20	27273227	G	gnat2-gnai3	intergenic_region		1.12389e-05
chr17	19117507	A	ENSACLG00000011467-ENSACLG00000011843	intergenic_region	ENSACLG00000011467 (novel gene) - ENSACLG00000011843 (Uncharacterized LOC113009362)	1.13334e-05
chr22	32332920	G	ENSACLG00000016230-ENSACLG00000016290	intergenic_region	ENSACLG00000016230 (novel gene) - ENSACLG00000016290 (novel gene)	1.15368e-05
chr23	26027301	C	ENSACLG00000014619-ENSACLG00000014633	intergenic_region	ENSACLG00000014619 (novel gene) - ENSACLG00000014633 (novel gene)	1.15375e-05
chr23	26032201	G	ENSACLG00000014619-ENSACLG00000014633	intergenic_region	ENSACLG00000014619 (novel gene) - ENSACLG00000014633 (novel gene)	1.16495e-05
